# Supplementary material for: Temporal dynamics of gene expression during the development of Campylobacter jejuni biofilms
Source: Microb Genom. 2025 May 6;11(5):001387. doi: 10.1099/mgen.0.001387 (PMC12056249; doi:10.1099/mgen.0.001387)
Supplement: Uncited Supplementary Data Sheet 1. [file mgen-11-01387-s002.xlsx]

## Sheet: log2FC_Cjejuni_biofilms
Differential gene expression in C. jejuni biofilms at 16 h, 24 h, 48 h, and 72 h (log2 Fold Change and adjusted p-value). Gene ID and names are provided alongside associated protein names
Gene ID	Gene Names (primary)	Protein names	16 h biofilm log2 FC	16 h biofilm adj.P.Val	24 h biofilm log2 FC	24 h biofilm adj.P.Val	48 h biofilm log2 FC	48 h biofilm adj.P.Val	72 h biofilm log2 FC	72 h biofilm adj.P.Val
Cj0001	dnaA	Chromosomal replication initiator protein DnaA	-0.562991	0.032524	-2.3749	2.58059e-06	-0.590033	0.0261384	-1.04521	0.000492218
Cj0002	dnaN	Beta sliding clamp	-1.38343	0.0321034	0.32516	0.580788	0.710876	0.179822	1.35328	0.011594
Cj0003	gyrB	DNA gyrase subunit B (EC 5.6.2.2)	0.057094	0.656331	-0.584287	2.9876e-05	-0.269838	0.0191029	-0.0358121	0.758556
Cj0004c		Monohaem cytochrome C	-0.298502	0.189319	-0.322142	0.204383	-1.89474	3.83325e-06	-1.4236	1.93146e-05
Cj0005c		Molydopterin containing oxidoreductase	-0.731607	0.00490607	-0.39557	0.110956	-1.2398	7.47393e-05	-1.17083	8.39627e-05
Cj0006		Putative Na+/H+ antiporter family protein	-0.201447	0.220859	-0.949611	3.86392e-05	-0.91093	3.00313e-05	-0.796964	7.63951e-05
Cj0007	gltB	Glutamate synthase (NADPH) large subunit (EC 1.4.1.13)	-0.671287	0.00705092	0.0861223	0.707407	0.644245	0.00849434	0.681465	0.00629607
Cj0008		DUF262 domain-containing protein	-2.08475	0.00273522	0.486167	0.37411	0.380537	0.457446	-1.27011	0.0325177
Cj0009	gltD	Glutamate synthase (NADPH) small subunit (EC 1.4.1.13)	0.919609	1.88039e-05	0.915617	2.51485e-05	0.256702	0.132626	0.702853	0.000254744
Cj0010c	rnhB	Ribonuclease HII (RNase HII) (EC 3.1.26.4)	0.23936	0.554266	-1.82784	0.00269299	-0.44179	0.286502	-0.991187	0.0209438
Cj0011c		Putative non-specific DNA binding protein. Functional classification-Synthesis and modification of macromolecules-DNA replication,restriction/modification, recombination and repair	1.29097	1.13384e-05	0.894979	0.000447998	-0.805503	0.00234595	0.0460232	0.841727
Cj0012c	rrc	Non-haem iron protein	-0.176296	0.539832	1.07049	0.000400691	0.631458	0.0213471	0.614865	0.0256614
Cj0013	ilvD	Dihydroxy-acid dehydratase (DAD) (EC 4.2.1.9)	-0.134906	0.406751	0.0698567	0.670267	-0.693005	0.000250623	-0.502595	0.00273937
Cj0014c		Putative integral membrane protein	-0.456394	0.210934	-0.0522614	0.882961	-1.1416	0.00243298	-1.31713	0.000706394
Cj0015c		HD domain-containing protein	-0.127555	0.350774	0.121989	0.358202	0.0322946	0.81115	0.117719	0.352536
Cj0016	queC	7-cyano-7-deazaguanine synthase (EC 6.3.4.20) (7-cyano-7-carbaguanine synthase) (PreQ(0) synthase) (Queuosine biosynthesis protein QueC)	0.830893	5.52562e-06	0.42835	0.00517871	0.0421184	0.771473	0.228202	0.0873008
Cj0017c	dsbI	Disulphide bond formation protein	0.425824	0.148544	-0.540392	0.0522724	-0.252218	0.356209	-0.410957	0.128075
Cj0018c	dba	Disulphide bond formation protein	-0.333387	0.599119	-0.817378	0.242876	0.386006	0.503559	1.40139	0.00820379
Cj0019c		Putative MCP-domain signal transduction protein	0.0339537	0.805658	-0.658385	1.50023e-05	-1.25498	6.07267e-09	-0.761668	3.16439e-06
Cj0020c		Cytochrome C551 peroxidase (EC 1.11.1.5)	0.126433	0.371172	-0.486357	0.000745871	-0.938542	8.24845e-07	-0.935501	8.5578e-07
Cj0021c		Putative fumarylacetoacetate (FAA) hydrolase family protein	-0.964724	0.00143771	-2.03671	6.41838e-07	-1.67225	4.65313e-06	-1.66126	4.32686e-06
Cj0022c		RNA pseudouridylate synthase (RNA-uridine isomerase)	-0.913427	0.000211474	0.111533	0.603695	0.0345863	0.865783	-0.486896	0.0170726
Cj0023	purB	Adenylosuccinate lyase (ASL) (EC 4.3.2.2) (Adenylosuccinase)	0.401485	0.0494192	1.64596	7.17316e-08	0.755319	0.000646031	0.845388	0.00022682
Cj0024	nrdA	Ribonucleoside-diphosphate reductase (EC 1.17.4.1)	0.649765	0.00125615	0.605934	0.00104318	-0.0643097	0.707853	0.165282	0.319466
Cj0025c		Putative sodium:dicarboxylate family transmembrane symporter	3.98139	7.47839e-06	4.7148	3.89668e-07	2.03585	0.00270018	1.46162	0.0215576
Cj0026c	thyX	Flavin-dependent thymidylate synthase (FDTS) (EC 2.1.1.148) (FAD-dependent thymidylate synthase) (Thymidylate synthase ThyX) (TS) (TSase)	-1.03166	4.50925e-05	-0.594484	0.00760626	-0.67174	0.00228611	-0.474694	0.0169245
Cj0027	pyrG	CTP synthase (EC 6.3.4.2) (Cytidine 5'-triphosphate synthase) (Cytidine triphosphate synthetase) (CTP synthetase) (CTPS) (UTP--ammonia ligase)	-0.377475	0.00227132	0.174875	0.116185	0.425469	0.000664374	0.577644	3.42869e-05
Cj0028	recJ	Single-stranded-DNA-specific exonuclease RecJ	0.199571	0.263886	0.0844422	0.609236	-0.208147	0.201256	-0.171563	0.288776
Cj0029	ansA	Cytoplasmic L-asparaginase (EC 3.5.1.1)	-1.5486	0.000119678	-1.32676	0.00098315	-0.23899	0.447179	0.108058	0.735905
Cj0031		Site-specific DNA-methyltransferase (adenine-specific) (EC 2.1.1.72)	-0.113184	0.656331	-2.11748	1.15849e-06	-1.24404	6.31509e-05	-0.960257	0.000435228
Cj0033		Putative integral membrane protein	-0.304795	0.515951	-0.790007	0.152328	0.147319	0.749665	0.398556	0.32509
Cj0034c		Putative periplasmic protein	-0.36399	0.00917158	-0.170829	0.178655	-1.48446	2.36499e-09	-1.49604	2.00596e-09
Cj0035c		Bcr/CflA family efflux transporter	-0.119381	0.556544	0.263318	0.201706	-1.51605	5.89665e-06	-1.0887	5.34477e-05
Cj0036		Uncharacterized protein	-0.186205	0.202777	0.145805	0.317005	-0.443412	0.00446123	-0.333073	0.0207217
Cj0037c		Putative cytochrome C	-0.502792	0.181892	4.98165	1.76097e-10	1.35788	0.000600205	1.32718	0.000667727
Cj0039c	typA	50S ribosomal subunit assembly factor BipA (EC 3.6.5.-) (GTP-binding protein BipA)	0.0611438	0.814624	0.823048	0.00107411	0.896918	0.000616574	0.684326	0.00496309
Cj0040		Uncharacterized protein	1.67122	0.0176719	1.964	0.00796864	4.37592	6.47098e-07	2.31374	0.00110514
Cj0041	fliK	Putative flagellar hook-length control protein	0.96938	0.0011252	1.03738	0.000515631	3.82647	1.16876e-10	3.19241	1.99483e-09
Cj0042	flgD	Basal-body rod modification protein FlgD	0.720474	0.00287078	1.22563	1.09239e-05	2.96445	2.56257e-10	2.23936	1.36251e-08
Cj0043	flgE	Flagellar basal body protein	0.994944	1.33808e-07	0.195062	0.075195	2.12262	2.55982e-12	1.6308	1.4506e-10
Cj0044c		Uncharacterized protein	-1.66924	0.00334228	-0.169057	0.741714	0.702012	0.0924321	1.06439	0.00864295
Cj0045c		Putative iron-binding protein	-2.66219	1.43467e-05	-2.68215	0.000117233	-0.110969	0.764882	-0.683797	0.061178
Cj0053c	mnmA	tRNA-specific 2-thiouridylase MnmA (EC 2.8.1.13)	1.80639	1.51448e-07	2.03844	1.25122e-08	0.328369	0.122802	0.381641	0.0688705
Cj0054c		Cytokinin riboside 5'-monophosphate phosphoribohydrolase (EC 3.2.2.n1)	1.44011	1.6238e-07	2.01971	6.26908e-10	1.24073	6.2898e-07	0.78856	8.64595e-05
Cj0055c		Uncharacterized protein	-1.24093	6.35957e-06	-0.87104	0.000318744	0.593377	0.00491814	0.051546	0.801998
Cj0056c		Uncharacterized protein	-1.51233	2.42468e-05	-1.03391	0.000554333	-0.435181	0.113501	-0.798744	0.00629607
Cj0057		Putative periplasmic protein	0.113568	0.547972	1.43299	1.25219e-07	-0.466449	0.0182533	-0.595584	0.00313138
Cj0058		Putative peptidase C39 family protein	0.0945112	0.833889	-0.0456158	0.925878	0.479724	0.22802	0.691973	0.0631032
Cj0059c	fliY	Flagellar motor switch protein FliN	0.343652	0.0253055	-0.305648	0.0316317	-0.173984	0.209516	-0.297549	0.0351088
Cj0060c	fliM	Flagellar motor switch protein FliM	0.671933	2.36169e-05	-0.399589	0.00200636	0.758496	4.08658e-06	0.134811	0.241961
Cj0061c	fliA	RNA polymerase sigma factor for flagellar operon	0.489248	0.00122072	-0.102071	0.482337	1.3706	7.5336e-09	0.564199	0.000249324
Cj0062c		Putative integral membrane protein	0.111696	0.901555	-0.604811	0.543336	1.30377	0.080566	2.61286	0.000508495
Cj0063c		Putative ATP-binding protein	-0.141972	0.47418	-0.89095	0.000488645	-0.818117	0.000509927	-0.763522	0.000596991
Cj0064c	flhF	Flagellar biosynthesis protein FlhF (Flagella-associated GTP-binding protein)	-0.271761	0.171722	-0.74396	0.00185876	-0.273361	0.159811	-0.256308	0.173115
Cj0065c	folK	2-amino-4-hydroxy-6-hydroxymethyldihydropteridine pyrophosphokinase (EC 2.7.6.3) (6-hydroxymethyl-7,8-dihydropterin pyrophosphokinase) (PPPK) (7,8-dihydro-6-hydroxymethylpterin-pyrophosphokinase) (HPPK)	-1.85724	0.00243777	-0.709052	0.194143	-0.419293	0.382878	0.78253	0.0496959
Cj0066c	aroQ	3-dehydroquinate dehydratase (3-dehydroquinase) (EC 4.2.1.10) (Type II DHQase)	-0.336787	0.0329679	0.107862	0.454134	0.559563	0.000995905	0.353306	0.0220113
Cj0067		Putative amidohydrolase family protein	0.255354	0.267953	-0.430822	0.0982919	-0.288063	0.222674	-0.248329	0.266231
Cj0068	pspA	Protease	0.21928	0.270237	-0.93583	0.000339964	-1.52635	1.79782e-06	-1.25431	7.13157e-06
Cj0069		Uncharacterized protein	0.361307	0.176573	0.21889	0.394535	-0.668693	0.0135757	-0.0209335	0.936342
Cj0070c		Uncharacterized protein	-0.727085	0.10059	-0.0873013	0.855124	1.12511	0.00457304	1.82945	2.7033e-05
Cj0073c		LUD_dom domain-containing protein	0.0708147	0.823028	-0.230023	0.419263	-1.07397	0.000971177	-0.769463	0.00820379
Cj0074c		Putative iron-sulfur protein	-0.440027	0.066512	-0.0503024	0.82604	-0.656652	0.00540833	-0.415691	0.0650777
Cj0075c		Putative oxidoreductase iron-sulfur subunit	-1.07239	0.00551608	0.790564	0.0267171	-1.10441	0.00370257	-0.895385	0.0128152
Cj0076c	lctP	L-lactate permease	-1.23722	0.00242282	-0.161069	0.658261	-1.20568	0.00204967	-0.75957	0.038501
Cj0077c	cdtC	Cytolethal distending toxin C	-0.849222	0.00204622	-1.17293	0.000366366	-1.28229	8.44266e-05	-1.03431	0.000359239
Cj0078c	cdtB	Cytolethal distending toxin B	-0.985067	5.05407e-05	-1.29887	4.44352e-06	-1.1168	1.44463e-05	-1.17062	6.68828e-06
Cj0079c	cdtA	Cytolethal distending toxin subunit A (CDT A)	-0.674351	0.00126723	-1.44738	6.00044e-07	-1.419	6.22546e-07	-0.850185	0.000108319
Cj0081	cydA	Cytochrome bd oxidase subunit I (EC 1.10.3.-)	-0.403555	0.162579	-0.877703	0.0087497	-1.206	0.000601113	-1.18803	0.00044917
Cj0082	cydB	Cytochrome bd oxidase subunit II (EC 1.10.3.-)	-0.578551	0.0369398	-1.13597	0.000927162	-1.81653	9.47641e-06	-2.02932	2.10616e-06
Cj0085c		Putative amino acid recemase	0.209027	0.338529	0.117435	0.619795	-0.444448	0.0528747	-0.532592	0.0187867
Cj0086c	ung	Uracil-DNA glycosylase (UDG) (EC 3.2.2.27)	-0.346967	0.255198	-1.3615	0.00200636	-0.42249	0.175816	-1.0041	0.00358116
Cj0087	aspA	Aspartate ammonia-lyase (Aspartase) (EC 4.3.1.1)	-2.0519	0.000692445	-2.65887	2.41298e-05	-1.35465	0.011727	-1.02725	0.051993
Cj0088	dcuA	Anaerobic C4-dicarboxylate transporter	-1.52643	0.00128485	-2.42215	9.61799e-06	-0.877475	0.0354504	-0.57145	0.166613
Cj0089		Putative lipoprotein	0.206292	0.301342	0.566431	0.00551729	0.385515	0.0433594	0.702084	0.000932549
Cj0090		Putative lipoprotein	-0.0562232	0.812345	-1.14488	0.000538134	-0.7998	0.00285636	0.196068	0.329168
Cj0091		Putative lipoprotein	0.0630385	0.691643	0.117291	0.395451	-0.647849	0.00012338	-0.413692	0.00525566
Cj0092		Putative periplasmic protein	0.35795	0.0138936	-0.0195004	0.907827	-0.199046	0.177988	0.233767	0.0867771
Cj0093		Putative periplasmic protein	0.610023	0.000775796	-0.83822	8.92534e-05	-0.96025	1.36208e-05	-0.24125	0.117136
Cj0094	rplU	50S ribosomal protein L21	0.154812	0.429872	1.15714	2.76891e-06	0.871328	0.000104746	1.06278	1.70614e-05
Cj0095	rpmA	50S ribosomal protein L27	-0.0504279	0.852139	0.840761	0.00122015	0.284169	0.222848	0.733614	0.00344238
Cj0096	obg	GTPase Obg (EC 3.6.5.-) (GTP-binding protein Obg)	-0.0721686	0.874566	0.487912	0.218835	0.384918	0.330264	0.0829223	0.841727
Cj0097	proB	Glutamate 5-kinase (EC 2.7.2.11) (Gamma-glutamyl kinase) (GK)	-0.408992	0.14899	0.266502	0.339138	0.267976	0.322865	-0.0267081	0.922803
Cj0098	fmt	Methionyl-tRNA formyltransferase (EC 2.1.2.9)	-0.281994	0.307798	-1.05796	0.00355948	0.847248	0.00230614	0.534801	0.0355193
Cj0099	birA	Putative biotin--[acetyl-CoA-carboxylase] synthetase (EC 6.3.4.15)	0.592211	0.0709369	0.533537	0.138432	0.450336	0.18137	0.497451	0.117328
Cj0100		ParA family protein	-0.642654	0.00444857	0.141925	0.491302	1.07928	3.92434e-05	0.813375	0.000615647
Cj0101	parB	Probable chromosome-partitioning protein ParB	0.00788848	0.971041	0.469547	0.0186698	0.647357	0.00202685	0.315754	0.0933313
Cj0102	atpF	ATP synthase F0 sector B' subunit (EC 3.6.3.14)	-0.123894	0.340516	0.539998	0.00014775	0.517544	0.000349331	0.205218	0.0944551
Cj0103	atpF	ATP synthase subunit b (ATP synthase F(0) sector subunit b) (ATPase subunit I) (F-type ATPase subunit b) (F-ATPase subunit b)	0.381931	0.0521085	0.365754	0.0486878	-0.356138	0.0538559	-0.122838	0.500631
Cj0104	atpH	ATP synthase subunit delta (ATP synthase F(1) sector subunit delta) (F-type ATPase subunit delta) (F-ATPase subunit delta)	0.350528	0.4598	1.06219	0.0282237	1.17046	0.0102242	0.314508	0.486499
Cj0105	atpA	ATP synthase subunit alpha (EC 7.1.2.2) (ATP synthase F1 sector subunit alpha) (F-ATPase subunit alpha)	0.222249	0.0999175	0.493242	0.00050913	0.229196	0.0696998	0.416904	0.00284589
Cj0106	atpG	ATP synthase gamma chain (ATP synthase F1 sector gamma subunit) (F-ATPase gamma subunit)	0.188511	0.311619	0.360381	0.0477313	0.106261	0.547606	1.0418	1.06305e-05
Cj0107	atpD	ATP synthase subunit beta (EC 7.1.2.2) (ATP synthase F1 sector subunit beta) (F-ATPase subunit beta)	0.631386	0.00116546	0.0634647	0.694393	0.0443479	0.788749	0.530045	0.00310266
Cj0108	atpC	ATP synthase epsilon chain (ATP synthase F1 sector epsilon subunit) (F-ATPase epsilon subunit)	0.443046	0.00990537	-0.525396	0.0116162	0.14412	0.393348	0.315088	0.0509203
Cj0109	exbB3	Putative MotA/TolQ/ExbB proton channel family protein	0.358792	0.007117	-0.909189	2.7868e-06	-0.231778	0.0628425	0.12992	0.273673
Cj0110	exbD3	Putative exbD/tolR family transport protein	-0.104515	0.805658	-1.21377	0.0212137	-0.105982	0.796393	0.912413	0.0095112
Cj0111		Putative periplasmic protein	0.720519	0.000810202	-0.718551	0.004983	0.192928	0.328792	0.371551	0.0505752
Cj0112	tolB	Tol-Pal system protein TolB	-0.122511	0.516285	-0.0297628	0.866737	0.232393	0.179822	0.305397	0.0802895
Cj0113	pal	Peptidoglycan-associated protein	0.19357	0.252036	0.742791	7.62927e-05	0.1307	0.402232	0.118888	0.446029
Cj0114		Putative periplasmic protein	-0.249144	0.270237	-0.28229	0.237363	0.642015	0.00446123	1.29928	4.32686e-06
Cj0115	slyD	Peptidyl-prolyl cis-trans isomerase (EC 5.2.1.8)	0.339511	0.0422304	-0.126562	0.458308	-0.256505	0.112005	0.42259	0.00997503
Cj0116	fabD	Malonyl CoA-acyl carrier protein transacylase (EC 2.3.1.39)	0.093609	0.716173	-1.36092	4.90238e-05	0.311803	0.171851	0.230928	0.303149
Cj0117	pfs	Aminodeoxyfutalosine nucleosidase (AFL nucleosidase) (Aminofutalosine nucleosidase) (EC 3.2.2.30) (5'-methylthioadenosine/S-adenosylhomocysteine nucleosidase) (MTA/SAH nucleosidase) (MTAN) (EC 3.2.2.9) (6-amino-6-deoxyfutalosine N-ribosylhydrolase)	0.312623	0.0295589	-0.726937	0.000237441	-0.0856134	0.553159	0.046077	0.747222
Cj0118		ATP_bind_3 domain-containing protein	0.255966	0.251729	-1.13782	0.000204977	-0.0517254	0.820755	0.245045	0.238245
Cj0119		Putative hydrolase	0.333305	0.505485	-1.10311	0.0967074	0.630061	0.185515	0.960313	0.0330386
Cj0120		DNA_rep/recomb_RecO_N domain-containing protein	-0.527541	0.260914	-1.66222	0.00996409	0.656488	0.111465	1.73112	9.11786e-05
Cj0121	ybeY	Endoribonuclease YbeY (EC 3.1.-.-)	0.00185211	0.995641	-2.36493	3.26231e-05	-0.516731	0.0969271	-0.36495	0.200581
Cj0122		Uncharacterized protein	-1.6744	0.0608584	-2.28404	0.0164049	2.26331	0.00111955	-2.39268	0.0116665
Cj0123c		tRNA-dihydrouridine synthase (EC 1.3.1.-)	0.434051	0.0431933	-0.62982	0.0197945	0.0750112	0.74249	0.297595	0.146534
Cj0124c		Putative membrane protein	-0.804238	0.0681024	-0.689595	0.161438	-1.0563	0.0288636	-0.0179189	0.96311
Cj0125c		DksA C4-type domain-containing protein	-0.107366	0.711191	-1.27639	0.00169189	-1.32929	0.000584446	-0.644188	0.0260243
Cj0126c	rlmH	Ribosomal RNA large subunit methyltransferase H (EC 2.1.1.177) (23S rRNA (pseudouridine1915-N3)-methyltransferase) (23S rRNA m3Psi1915 methyltransferase) (rRNA (pseudouridine-N3-)-methyltransferase RlmH)	-0.333087	0.370547	-0.412584	0.323857	0.243706	0.48952	0.991029	0.0033205
Cj0127c	accD	Acetyl-coenzyme A carboxylase carboxyl transferase subunit beta (ACCase subunit beta) (Acetyl-CoA carboxylase carboxyltransferase subunit beta) (EC 2.1.3.15)	0.419577	0.0163076	1.26674	1.89138e-07	0.842707	3.68671e-05	0.625011	0.000668126
Cj0128c		Putative inositol monophosphatase family protein	-0.423218	0.0278127	-1.46893	1.09465e-05	-0.109094	0.562557	-0.183481	0.299741
Cj0129c	bamA	Outer membrane protein assembly factor BamA	0.260908	0.0290074	0.196598	0.0649935	0.104025	0.336438	0.0175631	0.879702
Cj0130	tyrA	Putative prephenate dehydrogenase (EC 1.3.1.12)	-0.124781	0.683605	-0.0581149	0.843083	0.00535242	0.984196	-0.610701	0.0292027
Cj0131		Putative peptidase M23 family protein	0.314099	0.0278127	-0.114567	0.364897	-0.301203	0.0218971	-0.0616989	0.640291
Cj0132	lpxC	UDP-3-O-acyl-N-acetylglucosamine deacetylase (UDP-3-O-acyl-GlcNAc deacetylase) (EC 3.5.1.108) (UDP-3-O-[R-3-hydroxymyristoyl]-N-acetylglucosamine deacetylase)	0.380093	0.00453155	-0.0857672	0.500558	-0.199729	0.0992074	0.170838	0.147542
Cj0133		Putative glycoprotease family protein	-1.53795	0.00655226	-1.30353	0.0315286	0.372204	0.390765	2.38428	2.12329e-06
Cj0134	thrB	Homoserine kinase (HK) (HSK) (EC 2.7.1.39)	0.737111	0.00107677	0.354389	0.0864865	0.891016	0.000145906	0.254055	0.185896
Cj0135		YlxR domain-containing protein	-0.648412	0.148155	-2.04594	0.00309616	-1.31167	0.0157547	0.327324	0.401739
Cj0136	infB	Translation initiation factor IF-2	-0.0575992	0.711191	-0.865807	1.02777e-05	-0.443639	0.00342088	-0.252206	0.0673117
Cj0137	rbfA	Ribosome-binding factor A	0.166351	0.604951	-1.19885	0.0062132	-0.43677	0.201412	0.175375	0.561513
Cj0138	rimP	Ribosome maturation factor RimP	0.632065	0.0211074	-1.27487	0.00267222	-0.357433	0.246744	-0.306077	0.281094
Cj0139		Putative endonuclease	0.319793	0.114793	-0.282588	0.250266	0.0162658	0.941116	-0.635106	0.0068857
Cj0140		Uncharacterized protein	0.491126	0.0494745	-0.105638	0.734208	0.271054	0.295295	-0.363681	0.164995
Cj0141c		Putative ABC transporter integral membrane protein	0.458571	0.0444758	-0.661482	0.0231053	-0.14757	0.540089	0.312305	0.153275
Cj0142c		Putative ABC transporter ATP-binding protein	0.312473	0.105174	-0.924566	0.000715503	-0.0754139	0.713291	0.0764202	0.693943
Cj0143c		Putative periplasmic solute binding protein for ABC transport system	-0.968093	5.21093e-05	-0.417419	0.0314208	-1.0137	2.89172e-05	-0.788974	0.000299133
Cj0144		Putative methyl-accepting chemotaxis signal transduction protein	-0.710826	0.000215163	0.122183	0.427466	-0.00288728	0.984742	-0.0841908	0.601058
Cj0145		Putative TAT (Twin-Arginine Translocation) pathway signal sequence domain protein	-1.18198	3.20145e-05	-0.999202	0.00067542	0.31875	0.109738	-0.124138	0.535988
Cj0146c	trxB	Thioredoxin reductase (EC 1.8.1.9)	-1.02855	0.0152036	1.37013	0.00159127	0.856433	0.0343222	0.599009	0.128195
Cj0147c	trxA	Thioredoxin	0.973904	9.85085e-06	1.71213	2.75618e-09	0.795844	5.34999e-05	-0.0494761	0.755005
Cj0148c		UPF0102 protein Cj0148c	-0.0284113	0.963411	-1.62943	0.0340758	-0.684495	0.287995	-1.52212	0.0272144
Cj0149c	hom	Homoserine dehydrogenase (EC 1.1.1.3)	0.27365	0.139956	-0.519802	0.020297	-0.353879	0.0704786	0.32474	0.069398
Cj0150c		Aminotransferase (EC 2.6.1.1)	-0.106558	0.66342	-0.602206	0.0178252	-0.565458	0.0175517	-0.215321	0.320873
Cj0151c		Putative periplasmic protein	-0.862109	0.271504	-1.39247	0.148033	0.306964	0.666225	2.10751	0.0010001
Cj0152c		Putative membrane protein	-0.637825	0.00114083	-0.496667	0.00894492	0.258139	0.122802	0.654566	0.000655025
Cj0153c		Putative rRNA methylase	-0.415192	0.100088	-0.0364115	0.882009	1.21041	8.87307e-05	0.743558	0.00525566
Cj0154c	rsmI	Ribosomal RNA small subunit methyltransferase I (EC 2.1.1.198) (16S rRNA 2'-O-ribose C1402 methyltransferase) (rRNA (cytidine-2'-O-)-methyltransferase RsmI)	-0.481044	0.427105	-1.32151	0.0898641	1.48481	0.00485405	1.13699	0.0230367
Cj0155c	rpmE	50S ribosomal protein L31	0.904408	0.0653894	0.591367	0.278172	1.49038	0.00330665	3.31926	4.52834e-07
Cj0156c		Ribosomal RNA small subunit methyltransferase E (EC 2.1.1.193)	0.328147	0.572855	-0.70099	0.314717	0.0253117	0.96654	1.07177	0.0363829
Cj0158c		Putative haem-binding lipoprotein	0.27335	0.31906	-0.926532	0.0133945	-1.32752	0.00075125	-0.910105	0.00505115
Cj0159c		6-carboxy-5,6,7,8-tetrahydropterin synthase (EC 4.1.2.50) (Queuosine biosynthesis protein QueD)	-0.0809227	0.728822	-0.621543	0.0189186	0.35488	0.0886519	0.958735	7.39072e-05
Cj0160c	queE	7-carboxy-7-deazaguanine synthase (CDG synthase) (EC 4.3.99.3) (Queuosine biosynthesis protein QueE)	-0.537546	0.192686	-0.974486	0.0587894	-0.0762351	0.85606	0.423681	0.234156
Cj0161c	moaA	GTP 3',8-cyclase (EC 4.1.99.22) (Molybdenum cofactor biosynthesis protein A)	0.0262803	0.901555	-1.02938	0.000430681	-0.384993	0.0635659	-0.554791	0.00854914
Cj0162c		Putative periplasmic protein	-0.689463	0.00260845	-0.47687	0.0415418	-1.12487	7.0262e-05	-0.690319	0.00232778
Cj0163c		Uncharacterized protein	-0.932208	0.0857611	-0.909851	0.142808	-0.990494	0.0826503	0.373207	0.406648
Cj0164c	ubiA	Putative 4-hydroxybenzoate octaprenyltransferase (EC 2.5.1.-)	-0.349784	0.0266683	-0.306361	0.0469182	-0.443969	0.00514718	-0.794541	3.11498e-05
Cj0166	miaA	tRNA dimethylallyltransferase (EC 2.5.1.75) (Dimethylallyl diphosphate:tRNA dimethylallyltransferase) (DMAPP:tRNA dimethylallyltransferase) (DMATase) (Isopentenyl-diphosphate:tRNA isopentenyltransferase) (IPP transferase) (IPPT) (IPTase)	0.299774	0.0785587	-0.0514837	0.796611	0.159175	0.357096	0.34224	0.0388821
Cj0167c	mntP	Putative manganese efflux pump MntP	0.514489	0.1126	1.09237	0.00269299	1.09539	0.00165935	0.174462	0.600633
Cj0168c		Putative periplasmic protein	0.127463	0.743612	0.500475	0.133856	-0.834515	0.01686	-0.295839	0.371675
Cj0169	sodB	Superoxide dismutase [Fe] (EC 1.15.1.1)	1.32717	0.00708748	2.81202	3.61902e-06	0.803495	0.0610798	0.882438	0.0440413
Cj0170		Uncharacterized protein	-0.275467	0.0717873	-0.0326457	0.82185	0.0499112	0.739102	-0.269522	0.0618272
Cj0172c		Putative saccharopine dehydrogenase (EC 1.5.1.7)	0.355302	0.0218278	1.24113	4.99487e-08	0.118146	0.402232	0.183332	0.188565
Cj0173c	cfbpC	Putative iron-uptake ABC transport system ATP-binding protein	-0.883979	0.0120285	-1.48482	0.00179099	-1.27442	0.00212868	-1.73695	0.000125911
Cj0174c	cfbpB	Putative iron-uptake ABC transport system permease protein	-0.980204	0.00424863	-2.16586	0.000107055	-1.88801	8.44266e-05	-1.79931	5.7797e-05
Cj0175c	cfbpA	Putative iron-uptake ABC transport system,periplasmic iron-binding protein	-1.63567	7.06741e-05	-0.279886	0.385808	-2.60302	6.2898e-07	-2.09684	4.11847e-06
Cj0182		Putative transmembrane transport protein	-0.126043	0.546033	-1.21958	3.39737e-05	-1.0236	8.49762e-05	-0.996135	7.57813e-05
Cj0183		Putative integral membrane protein with haemolysin domain	-0.368956	0.233386	-1.62175	8.32609e-06	-0.79002	0.00831027	-1.10933	0.000614424
Cj0184c		Putative serine/threonine protein phosphatase	0.972319	1.84719e-05	-0.322625	0.149786	0.173011	0.371453	0.44439	0.0166487
Cj0186c		Putative TerC family integral membrane protein	0.948394	0.000153046	0.137324	0.500004	-0.757652	0.000945077	-0.534094	0.00982852
Cj0187c	purN	Phosphoribosylglycinamide formyltransferase (EC 2.1.2.2) (5'-phosphoribosylglycinamide transformylase) (GAR transformylase) (GART)	0.605366	0.021088	-0.827618	0.0213348	-0.610133	0.0476572	-0.311046	0.254009
Cj0188c		Bifunctional NAD(P)H-hydrate repair enzyme (Nicotinamide nucleotide repair protein) [Includes: ADP-dependent (S)-NAD(P)H-hydrate dehydratase (EC 4.2.1.136) (ADP-dependent NAD(P)HX dehydratase); NAD(P)H-hydrate epimerase (EC 5.1.99.6)]	0.807158	0.000227279	-0.567319	0.0211118	0.153208	0.442322	0.327301	0.0815848
Cj0189c		HTH OST-type domain-containing protein	0.30182	0.107642	-0.292452	0.197751	0.198268	0.308829	0.412408	0.0260243
Cj0190c		Uncharacterized protein	0.642127	0.00842918	0.152241	0.566798	1.27239	1.4167e-05	1.34732	5.52e-06
Cj0191c	def	Peptide deformylase (PDF) (EC 3.5.1.88) (Polypeptide deformylase)	0.0360584	0.863813	-0.0343427	0.873032	0.373524	0.0486863	0.629302	0.00165794
Cj0192c	clpP	ATP-dependent Clp protease proteolytic subunit (EC 3.4.21.92) (Endopeptidase Clp)	0.356237	0.0218278	0.797409	1.44311e-05	0.104148	0.465924	0.27464	0.05594
Cj0193c	tig	Trigger factor (TF) (EC 5.2.1.8) (PPIase)	-0.340646	0.0783154	1.38316	4.1898e-07	0.923147	7.47472e-05	0.535144	0.00702459
Cj0194	folE	GTP cyclohydrolase 1 (EC 3.5.4.16) (GTP cyclohydrolase I) (GTP-CH-I)	-0.444214	0.000245177	0.900451	3.72389e-08	1.01836	7.74765e-09	1.0092	1.07564e-08
Cj0195	fliI	Flagellum-specific ATP synthase (EC 3.6.3.14)	0.440497	0.00748801	0.250775	0.114584	0.820569	2.37145e-05	1.08663	8.5578e-07
Cj0196c	purF	Amidophosphoribosyltransferase (ATase) (EC 2.4.2.14) (Glutamine phosphoribosylpyrophosphate amidotransferase) (GPATase)	0.707019	0.000599637	0.0389921	0.818025	-0.842975	3.76602e-05	-0.845862	4.07461e-05
Cj0197c	dapB	4-hydroxy-tetrahydrodipicolinate reductase (HTPA reductase) (EC 1.17.1.8)	0.0213582	0.875084	0.33201	0.0101684	0.271982	0.0260454	0.00865208	0.94364
Cj0198c		Replication-associated recombination protein A	-0.0840682	0.850593	-1.87468	0.00442547	-1.20482	0.0166438	-1.03337	0.0223439
Cj0199c		Putative periplasmic protein	0.0865895	0.876182	-0.794621	0.23329	-0.0804815	0.884643	0.313493	0.526366
Cj0200c		Putative periplasmic protein	-1.30558	1.74504e-06	1.50437	2.99977e-07	1.34833	2.53698e-06	0.420381	0.035449
Cj0202c		DUF4878 domain-containing protein	-0.77644	0.083772	0.185803	0.692604	1.54857	0.000341414	0.962438	0.0126299
Cj0203		Putative citrate transporter	0.51165	0.000227279	2.38704	3.94056e-13	-1.09115	1.54895e-07	-0.629387	3.63333e-05
Cj0204		Putative oligopeptide transporter, OPT family	0.216121	0.294573	0.485955	0.0122944	-0.735675	0.000590492	-1.20216	3.35954e-06
Cj0205	uppP	Undecaprenyl-diphosphatase (EC 3.6.1.27) (Bacitracin resistance protein) (Undecaprenyl pyrophosphate phosphatase)	0.0977565	0.568275	0.459321	0.00742531	0.18183	0.254939	0.431112	0.00886301
Cj0206	thrS	Threonine--tRNA ligase (EC 6.1.1.3) (Threonyl-tRNA synthetase) (ThrRS)	0.354274	0.0251009	0.419068	0.0058778	0.413446	0.00718508	0.496077	0.00204504
Cj0207	infC	Translation initiation factor IF-3	0.876152	8.97737e-05	0.185469	0.353005	0.376258	0.0448756	0.53998	0.0050476
Cj0208		Site-specific DNA-methyltransferase (adenine-specific) (EC 2.1.1.72)	0.2953	0.390927	-0.53696	0.194143	0.898693	0.0088279	0.907322	0.00670792
Cj0224	argC	N-acetyl-gamma-glutamyl-phosphate reductase (AGPR) (EC 1.2.1.38) (N-acetyl-glutamate semialdehyde dehydrogenase) (NAGSA dehydrogenase)	0.916761	1.3852e-05	0.659167	0.000203581	0.491965	0.00296052	0.105294	0.485609
Cj0225		Putative acetyltransferase (EC 2.3.-.-)	0.715336	0.0161699	-0.422036	0.259433	-2.02645	0.00012348	-1.66335	0.000222844
Cj0226	argB	Acetylglutamate kinase (EC 2.7.2.8) (N-acetyl-L-glutamate 5-phosphotransferase) (NAG kinase) (NAGK)	0.895444	7.19664e-05	0.127521	0.55787	-0.678887	0.00403123	-1.24582	2.08605e-05
Cj0227	argD	Acetylornithine aminotransferase (ACOAT) (EC 2.6.1.11)	0.832397	7.53333e-06	-0.420275	0.0093657	-1.10863	9.75883e-07	-1.57785	1.12674e-08
Cj0228c	pcm	Protein-L-isoaspartate O-methyltransferase (L-isoaspartyl protein carboxyl methyltransferase) (Protein L-isoaspartyl methyltransferase) (Protein-beta-aspartate methyltransferase)	0.653577	0.00512727	0.554471	0.00825384	0.856326	0.000393812	0.247209	0.218155
Cj0229		Putative acetyltransferase	-1.22134	0.000706485	-1.13236	0.0034607	-0.610508	0.0485735	-0.843239	0.00787311
Cj0230c		Nicotinate phosphoribosyltransferase (EC 6.3.4.21)	0.385996	0.078763	-0.845322	0.00309244	0.0966132	0.665643	0.0688551	0.754761
Cj0231c	nrdB	Ribonucleoside-diphosphate reductase subunit beta (EC 1.17.4.1)	-0.0491297	0.698746	0.552446	5.41735e-05	0.0241838	0.837034	0.230843	0.0424311
Cj0232c		Putative integral membrane protein	-0.480696	0.395157	-0.914818	0.154076	-0.544656	0.345719	0.774523	0.102742
Cj0233c	pyrE	Orotate phosphoribosyltransferase (OPRT) (OPRTase) (EC 2.4.2.10)	-0.0627279	0.730312	0.260163	0.0984	-0.029149	0.860552	0.0427678	0.798427
Cj0234c	frr	Ribosome-recycling factor (RRF) (Ribosome-releasing factor)	-0.684888	0.00016115	0.226281	0.133638	-0.520687	0.00203809	-0.12822	0.369045
Cj0235c	secG	Protein-export membrane protein SecG	-1.11186	4.10045e-06	-0.399394	0.0240272	-0.568397	0.0024015	-0.50713	0.00519937
Cj0236c		Uncharacterized protein Cj0236c	0.775878	0.0251009	1.41679	0.000135573	0.369105	0.234508	1.07828	0.00226511
Cj0237	cynT	Carbonic anhydrase (EC 4.2.1.1) (Carbonate dehydratase)	0.128118	0.352139	0.0994609	0.471518	0.211485	0.106177	0.205515	0.11126
Cj0238		Putative mechanosensitive ion channel family protein	0.090182	0.663584	0.00955413	0.9603	-0.185984	0.312312	0.261432	0.153613
Cj0239c		Nitrogen fixation protein NifU	2.20561	0.00571917	3.57164	5.23059e-05	1.58371	0.0233744	1.48375	0.0339203
Cj0240c	iscS	Cysteine desulfurase (EC 2.8.1.7)	1.43311	0.00503512	3.91433	1.33759e-07	1.85182	0.000487904	1.67122	0.00114274
Cj0241c		Bacteriohemerythrin	1.47846	0.0655537	3.69082	4.39299e-05	1.53588	0.0561259	1.43064	0.0666682
Cj0243c		Uncharacterized protein	0.646282	0.382898	-0.988364	0.333278	2.56123	0.000509999	2.66344	0.000263672
Cj0244	rpmI	50S ribosomal protein L35	0.1687	0.566293	-0.266216	0.297728	0.45235	0.0886519	0.82289	0.00506012
Cj0245	rplT	50S ribosomal protein L20	0.563125	0.0891052	0.627786	0.0393844	1.48696	0.000130786	0.48669	0.114924
Cj0246c		Putative MCP-domain signal transduction protein	-0.863214	0.241308	-0.135967	0.860633	1.55631	0.00964792	-0.227475	0.739024
Cj0247c		FIST domain-containing protein	-0.475031	0.280429	-2.16018	0.00259414	-1.85781	0.00264055	-2.17615	0.000578691
Cj0248		HDOD domain-containing protein	0.156585	0.421159	1.20417	1.68427e-06	0.161196	0.367888	0.339187	0.0614482
Cj0249		Uncharacterized protein	-0.240693	0.439404	0.664057	0.0325877	0.832628	0.00493907	1.88811	5.74466e-07
Cj0250c		Putative MFS (Major Facilitator Superfamily) transport protein	0.0583773	0.732086	-1.39448	1.89138e-07	-0.491484	0.00328295	-0.309049	0.0435356
Cj0252	moaC	Cyclic pyranopterin monophosphate synthase (EC 4.6.1.17) (Molybdenum cofactor biosynthesis protein C)	-0.121085	0.501348	-0.0749752	0.71164	0.259219	0.12671	0.379022	0.0223779
Cj0254		Uncharacterized protein	0.171775	0.549326	1.11256	0.00032702	0.713534	0.0102228	0.606866	0.0240776
Cj0255c	exoA	Exodeoxyribonuclease (EC 3.1.11.2)	0.20541	0.378707	0.0770039	0.744881	0.741597	0.00221284	0.342287	0.114924
Cj0256		Putative sulfatase family protein	0.110993	0.663648	0.418685	0.0749183	0.265621	0.249935	0.0531044	0.825768
Cj0257	dgkA	Diacylglycerol kinase (EC 2.7.1.107)	-0.185667	0.633557	-1.84897	0.00195377	-0.718461	0.0805197	-0.572154	0.128075
Cj0259	pyrC	Dihydroorotase (DHOase) (EC 3.5.2.3)	-0.153481	0.340516	0.409495	0.0156824	-0.123974	0.441465	-0.0227875	0.889989
Cj0260c		Small hydrophobic protein	0.342979	0.555472	0.0253253	0.968194	0.19494	0.749518	0.573374	0.277943
Cj0261c		Putative SAM-dependent methyltransferase	-0.385785	0.00596042	-0.80406	1.86524e-05	-0.166247	0.197695	-1.45877	9.48227e-09
Cj0262c		Putative methyl-accepting chemotaxis signal transduction protein	0.349948	0.169024	0.929237	0.00052589	-0.239501	0.306161	-0.37962	0.102266
Cj0263	zupT	Zinc transporter ZupT	2.47371	6.70227e-09	2.1451	7.72455e-09	1.02114	8.27483e-05	0.769583	0.00110537
Cj0264c		Trimethylamine-N-oxide reductase (EC 1.7.2.3)	-1.63317	2.53495e-05	1.47099	8.92534e-05	-0.455473	0.125223	-0.208797	0.490553
Cj0265c		Putative cytochrome C-type haem-binding periplasmic protein	-2.39877	8.79712e-07	1.141	0.000863093	-1.48308	0.000118944	-2.12037	3.00246e-06
Cj0266c		Putative integral membrane protein	0.694961	0.00742273	-0.638165	0.0576505	-0.635768	0.0359805	0.112317	0.66696
Cj0267c		Putative integral membrane protein	0.0244393	0.951762	-0.509376	0.240254	-0.154873	0.69361	0.304807	0.367517
Cj0268c		Putative transmembrane protein	0.423184	0.0542962	0.607968	0.00533502	-0.33631	0.100152	0.205168	0.311024
Cj0269c	ilvE	Branched-chain-amino-acid aminotransferase (BCAT) (EC 2.6.1.42)	0.791452	0.039072	1.65921	9.509e-05	1.33996	0.00101156	1.57236	0.000279131
Cj0271		Thioredoxin peroxidase	-0.378197	0.17825	-0.531761	0.109465	-0.388081	0.183639	-0.895341	0.00470076
Cj0272	queH	Epoxyqueuosine reductase QueH (EC 1.17.99.6) (Queuosine biosynthesis protein QueH)	0.111467	0.531901	-0.56445	0.0120912	-0.24	0.196154	-0.25653	0.140486
Cj0273	fabZ	3-hydroxyacyl-[acyl-carrier-protein] dehydratase FabZ (EC 4.2.1.59) ((3R)-hydroxymyristoyl-[acyl-carrier-protein] dehydratase) ((3R)-hydroxymyristoyl-ACP dehydrase) (Beta-hydroxyacyl-ACP dehydratase)	-0.584221	8.7298e-05	-0.544452	0.000186396	-0.112931	0.339981	-0.0710083	0.54698
Cj0274	lpxA	Acyl-[acyl-carrier-protein]--UDP-N-acetylglucosamine O-acyltransferase (UDP-N-acetylglucosamine acyltransferase) (EC 2.3.1.129)	-0.0952947	0.708175	-0.543425	0.0330277	-0.00962491	0.96654	0.224449	0.311583
Cj0275	clpX	ATP-dependent Clp protease ATP-binding subunit ClpX	0.397049	0.00806129	-0.273972	0.0589402	0.135503	0.321362	0.445387	0.00258328
Cj0276	mreB	Cell shape-determining protein MreB	0.256439	0.326953	-0.606596	0.0207194	-0.494307	0.0463621	-0.388194	0.108795
Cj0277	mreC	Homolog of E. coli rod shape-determining protein	0.118607	0.683341	-1.33611	0.000704305	-0.177159	0.522031	-0.275238	0.299734
Cj0279	carB	Carbamoyl-phosphate synthase large chain (EC 6.3.5.5) (Carbamoyl-phosphate synthetase ammonia chain)	0.0660596	0.652038	0.647469	4.34421e-05	-0.0668234	0.605423	-0.0670834	0.606552
Cj0280		Uncharacterized protein	-0.188621	0.46674	-1.37898	0.000434783	0.447903	0.0648318	0.238751	0.304334
Cj0281c	tal	Transaldolase (EC 2.2.1.2)	0.358662	0.105675	-0.740094	0.00931197	-0.105484	0.651563	0.071455	0.751937
Cj0282c	serB	Phosphoserine phosphatase (EC 3.1.3.3) (O-phosphoserine phosphohydrolase)	-0.689973	0.000118731	-2.33021	5.24588e-09	-1.13663	1.4572e-06	-1.15231	6.75332e-07
Cj0283c	cheW	Chemotaxis protein	0.236878	0.199932	-0.253071	0.124677	-0.90227	2.62006e-05	-0.345285	0.0440413
Cj0284c	cheA	Histidine kinase (EC 2.7.13.3)	-0.28835	0.0533221	-0.288666	0.03437	-0.379367	0.00902524	-0.271118	0.0541204
Cj0285c	cheV	Chemotaxis protein (EC 2.7.3.-)	-1.1008	2.52119e-06	-0.0439349	0.790624	-0.489789	0.00487594	-0.204169	0.21077
Cj0286c		Uncharacterized protein	-1.12811	0.00012362	-0.938165	0.00217866	0.224231	0.299225	0.624258	0.00372734
Cj0287c	greA	Transcription elongation factor GreA (Transcript cleavage factor GreA)	-0.0316198	0.852562	1.60425	2.63151e-09	0.509363	0.0017553	0.543733	0.000933963
Cj0288c	lpxB	Lipid-A-disaccharide synthase (EC 2.4.1.182)	-0.468591	0.0266683	-0.122224	0.564117	0.37839	0.0549772	-0.362322	0.0666682
Cj0289c	peb3	Major antigenic peptide PEB3	1.80448	2.81791e-07	2.55286	1.00176e-09	-2.20966	2.59763e-09	-2.96678	6.29809e-11
Cj0293	surE	5'-nucleotidase SurE (EC 3.1.3.5) (Nucleoside 5'-monophosphate phosphohydrolase)	0.224093	0.478475	0.269151	0.353197	0.84923	0.00662862	-0.0717423	0.813652
Cj0294		Putative MoeB/ThiF family protein	0.684321	0.00752216	-0.706183	0.0370831	-1.99313	2.22766e-05	-1.82058	2.19321e-05
Cj0295		Putative acetyltransferase (EC 2.3.1.-)	-0.646651	0.296969	-0.712403	0.301195	-2.16324	0.00758238	-2.05102	0.00634491
Cj0296c	panD	Aspartate 1-decarboxylase (EC 4.1.1.11) (Aspartate alpha-decarboxylase) [Cleaved into: Aspartate 1-decarboxylase beta chain; Aspartate 1-decarboxylase alpha chain]	1.44673	1.80793e-05	0.938196	0.00138425	-0.859351	0.00612777	-0.812068	0.0062182
Cj0297c	panC	Pantothenate synthetase (PS) (EC 6.3.2.1) (Pantoate--beta-alanine ligase) (Pantoate-activating enzyme)	1.54439	6.15625e-10	1.51077	1.76097e-10	-0.322976	0.00941493	0.110823	0.314791
Cj0298c	panB	3-methyl-2-oxobutanoate hydroxymethyltransferase (EC 2.1.2.11) (Ketopantoate hydroxymethyltransferase) (KPHMT)	1.74101	2.95033e-09	2.84178	4.53565e-13	0.728722	4.32661e-05	0.861235	6.10352e-06
Cj0303c	modA	Putative molybdate-binding lipoprotein	1.13506	0.0192469	3.11549	5.4131e-07	1.18211	0.0164007	0.0401567	0.939039
Cj0306c	bioF	8-amino-7-oxononanoate synthase (EC 2.3.1.47)	-0.133303	0.856488	0.382576	0.588569	-0.248183	0.728487	0.592889	0.32496
Cj0307	bioA	Adenosylmethionine-8-amino-7-oxononanoate aminotransferase (EC 2.6.1.62) (7,8-diamino-pelargonic acid aminotransferase) (DAPA AT) (DAPA aminotransferase) (7,8-diaminononanoate synthase) (DANS) (Diaminopelargonic acid synthase)	0.450529	0.00146695	0.866262	2.05769e-06	0.143168	0.275983	-0.0858119	0.504478
Cj0308c	bioD	ATP-dependent dethiobiotin synthetase BioD (EC 6.3.3.3) (DTB synthetase) (DTBS) (Dethiobiotin synthase)	0.0414245	0.896289	-0.110914	0.747009	1.10367	0.000378978	1.19274	0.00010657
Cj0309c		Putative efflux protein	0.121528	0.81918	-0.357434	0.534195	0.903604	0.0487963	1.51753	0.00106951
Cj0310c		Putative efflux protein	-0.4703	0.464406	0.116698	0.860633	1.20784	0.0267744	1.60337	0.00336601
Cj0311	rplY	50S ribosomal protein L25 (General stress protein CTC)	-0.0485758	0.870787	0.869074	0.00177268	1.00448	0.000833875	0.829351	0.00372739
Cj0312	pth	Peptidyl-tRNA hydrolase (PTH) (EC 3.1.1.29)	-0.437764	0.336377	-1.19243	0.043896	1.30439	0.00264055	1.13753	0.00606241
Cj0313		Putative integral membrane protein	0.713654	0.0153112	-0.116055	0.740318	0.856335	0.0045925	1.22794	0.00013449
Cj0314	lysA	Diaminopimelate decarboxylase (DAP decarboxylase) (DAPDC) (EC 4.1.1.20)	-0.033874	0.805658	-0.622542	4.89583e-05	-0.407287	0.00198385	-0.558866	0.000102179
Cj0315		Putative HAD-superfamily hydrolase, subfamily IIA	0.183869	0.347638	-0.303015	0.180141	-0.272687	0.186774	0.109167	0.567662
Cj0316	pheA	Bifunctional chorismate mutase/prephenate dehydratase (EC 4.2.1.51) (EC 5.4.99.5) (Chorismate mutase-prephenate dehydratase) (p-protein)	0.25697	0.112319	-0.196326	0.239112	-0.845417	5.46474e-05	-0.40209	0.0137156
Cj0317	hisC	Histidinol-phosphate aminotransferase (EC 2.6.1.9) (Imidazole acetol-phosphate transaminase)	0.0596937	0.66536	-0.463202	0.00355378	-0.604068	0.000230434	-0.303714	0.0215138
Cj0318	fliF	Flagellar M-ring protein	-0.0602648	0.662581	-0.604705	5.05521e-05	-0.865412	1.02781e-06	-0.890846	7.15423e-07
Cj0319	fliG	Flagellar motor switch protein FliG	-0.235167	0.0653868	-1.0585	1.25219e-07	-1.06821	1.06629e-07	-0.884819	7.9567e-07
Cj0320	fliH	Putative flagellar assembly protein	0.196225	0.311619	-0.804723	0.00188429	-0.997154	0.000159129	-0.880027	0.00026175
Cj0321	dxs	1-deoxy-D-xylulose-5-phosphate synthase (EC 2.2.1.7) (1-deoxyxylulose-5-phosphate synthase) (DXP synthase) (DXPS)	0.864528	1.41541e-06	-0.453999	0.00272498	-0.0848477	0.503559	0.0140808	0.911945
Cj0322	perR	Ferric uptake regulation protein	-0.0760418	0.805658	0.945485	0.00144492	0.354988	0.184317	-0.0396037	0.889989
Cj0323		Uncharacterized protein	0.745911	0.0701885	-0.290188	0.563303	0.927324	0.0270025	-0.191965	0.667535
Cj0324	ubiE	Ubiquinone/menaquinone biosynthesis C-methyltransferase UbiE (EC 2.1.1.163) (EC 2.1.1.201) (2-methoxy-6-polyprenyl-1,4-benzoquinol methylase) (Demethylmenaquinone methyltransferase)	-0.250657	0.0676304	-0.259937	0.0873582	-0.234929	0.0886519	-0.757253	3.03024e-05
Cj0325	xseA	Exodeoxyribonuclease 7 large subunit (EC 3.1.11.6) (Exodeoxyribonuclease VII large subunit) (Exonuclease VII large subunit)	-0.000396388	0.998955	-0.0392436	0.842039	0.829919	3.16467e-05	0.010179	0.949663
Cj0326	serC	Phosphoserine aminotransferase (EC 2.6.1.52) (Phosphohydroxythreonine aminotransferase) (PSAT)	-0.502055	0.00354038	0.0948456	0.557549	-0.506748	0.00311174	-0.201105	0.182321
Cj0327		Putative endoribonuclease L-PSP family protein	-0.430485	0.0422091	-0.546671	0.0273963	-0.455619	0.0368228	-0.683514	0.00281301
Cj0328c	fabH	3-oxoacyl-[acyl-carrier-protein] synthase 3 (EC 2.3.1.180) (3-oxoacyl-[acyl-carrier-protein] synthase III) (Beta-ketoacyl-ACP synthase III) (KAS III)	0.585681	0.0114517	-0.739065	0.00615482	0.32419	0.132745	0.174239	0.409748
Cj0329c	plsX	Phosphate acyltransferase (EC 2.3.1.274) (Acyl-ACP phosphotransacylase) (Acyl-[acyl-carrier-protein]--phosphate acyltransferase) (Phosphate-acyl-ACP acyltransferase)	-0.0428472	0.900779	-0.119296	0.718477	0.912237	0.00430902	0.573495	0.0541204
Cj0330c	rpmF	50S ribosomal protein L32	-0.371797	0.56207	0.400332	0.532954	0.271394	0.652646	1.26024	0.0171752
Cj0331c		Uncharacterized protein	-1.70935	0.000579517	-0.21409	0.605851	0.706717	0.0408144	2.86104	6.53395e-08
Cj0332c	ndk	Nucleoside diphosphate kinase (NDK) (NDP kinase) (EC 2.7.4.6) (Nucleoside-2-P kinase)	-0.975386	0.000495751	-0.111768	0.635807	0.924884	0.000971177	0.4004	0.100422
Cj0333c	fdxA	Ferredoxin	1.60307	0.000152168	0.183731	0.557237	-0.107442	0.74249	0.427313	0.18123
Cj0334	ahpC	Alkyl hydroperoxide reductase C (Peroxiredoxin) (Thioredoxin peroxidase)	-0.95987	0.0311416	2.75669	4.79924e-06	1.53131	0.00196803	1.10082	0.0163537
Cj0335	flhB	Flagellar biosynthetic protein FlhB	-0.350118	0.460269	-0.854177	0.0941806	1.46977	0.00223977	0.779395	0.0718162
Cj0336c	motB	Putative flagellar motor protein	-0.192184	0.0815874	-1.30173	6.24844e-10	-1.19574	1.79338e-09	-1.26044	1.07019e-09
Cj0337c	motA	Putative flagellar motor proton channel	-0.466805	0.00143771	-0.191379	0.120623	-0.480121	0.000789178	-0.569269	0.000154454
Cj0338c	polA	DNA polymerase I (EC 2.7.7.7)	-0.545656	0.000913584	-0.571963	0.000543152	0.064308	0.653486	-0.224181	0.108386
Cj0339		Putative MFS (Major Facilitator Superfamily) transport protein	-0.70299	1.11473e-05	-1.04074	4.05171e-08	-0.408669	0.00169005	-0.763528	3.1734e-06
Cj0340		Putative nucleoside hydrolase	-0.28675	0.237121	-1.36439	0.000173316	-0.938204	0.00129925	-1.7628	3.92169e-06
Cj0341c		Putative integral membrane protein	-1.13686	0.0240257	-0.788873	0.127046	-0.172298	0.711242	-0.271787	0.532649
Cj0342c	uvrA	Excinuclease ABC subunit A	-0.0788567	0.716658	0.0200972	0.925334	-0.0608471	0.760899	-0.109856	0.568692
Cj0343c		Probable membrane transporter protein	0.864998	0.000235259	1.5099	1.7914e-07	0.758675	0.000544254	0.456664	0.0187649
Cj0345	trpE	Putative anthranilate synthase component I (EC 4.1.3.27)	-1.843	4.54021e-05	-0.779174	0.0358034	0.37549	0.183639	-0.350913	0.22227
Cj0346	trpD (trpGD)	Anthranilate phosphoribosyltransferase (EC 2.4.2.18)	-1.20878	0.00166754	0.00788439	0.980176	-0.0130515	0.96654	-0.916152	0.00850895
Cj0347	trpF	N-(5'-phosphoribosyl)anthranilate isomerase (PRAI) (EC 5.3.1.24)	-0.368012	0.537616	0.717978	0.200523	0.896857	0.0853783	0.677075	0.181187
Cj0348	trpB	Tryptophan synthase beta chain (EC 4.2.1.20)	0.231019	0.576578	0.961008	0.0216534	0.119972	0.781503	-0.262076	0.526842
Cj0349	trpA	Tryptophan synthase alpha chain (EC 4.2.1.20)	0.00927659	0.98027	1.54177	3.33156e-05	0.309448	0.328792	0.210553	0.486041
Cj0350		CheX domain-containing protein	-0.270602	0.0262437	-0.286142	0.0143632	-0.0198788	0.865783	-0.162693	0.144395
Cj0351	fliN	Flagellar motor switch protein	-0.660571	0.0034828	-0.994943	0.000657656	-0.362348	0.0877528	0.340202	0.0673326
Cj0352		Putative transmembrane protein	-0.134502	0.515951	-1.16058	7.12932e-05	-0.0977437	0.62535	-0.0721877	0.713378
Cj0353c		Phosphatase (EC 3.6.1.11, EC 3.6.1.40)	0.97362	4.87451e-05	-0.212806	0.340634	0.646564	0.00238192	0.692788	0.00106951
Cj0354c	fdxB	Ferredoxin	1.33808	0.000363272	1.19354	0.00195269	-0.584149	0.150039	0.903783	0.00846136
Cj0355c		Two-component regulator	0.597013	0.00662045	0.181829	0.32457	0.229239	0.23297	0.32386	0.0944551
Cj0357c	plsY	Glycerol-3-phosphate acyltransferase (Acyl-PO4 G3P acyltransferase) (Acyl-phosphate--glycerol-3-phosphate acyltransferase) (G3P acyltransferase) (GPAT) (EC 2.3.1.275) (Lysophosphatidic acid synthase) (LPA synthase)	-0.245813	0.143207	-0.464937	0.00709002	0.00979276	0.953517	-0.0274487	0.872094
Cj0358		Putative cytochrome C551 peroxidase (EC 1.11.1.5)	-1.35629	3.99278e-05	-2.08152	7.50547e-08	-1.4884	8.87434e-06	-1.46568	1.18082e-05
Cj0360	glmM	Phosphoglucosamine mutase (EC 5.4.2.10)	0.457134	0.00815139	1.32029	7.36136e-08	-0.0255078	0.872084	0.0416144	0.797848
Cj0361	lspA	Lipoprotein signal peptidase (EC 3.4.23.36) (Prolipoprotein signal peptidase) (Signal peptidase II) (SPase II)	0.324659	0.200698	-1.1698	0.0021089	-0.668023	0.0274055	0.112458	0.66378
Cj0362		Protoporphyrinogen IX oxidase (PPO) (EC 1.3.99.-)	0.29626	0.220859	0.141739	0.587722	-0.244275	0.326484	0.488661	0.0358827
Cj0363c	hemN	Putative oxygen-independent coproporphyrinogen III oxidase (EC 1.3.99.22)	-0.378978	0.144299	-1.25991	0.000441426	-1.09009	0.000632446	-1.3743	5.83677e-05
Cj0364		Uncharacterized protein	0.0870489	0.863813	-0.220585	0.683095	0.886254	0.0454172	-0.219537	0.645749
Cj0365c	cmeC	Outer membrane channel protein CmeC (Multidrug efflux system CmeABC)	1.03401	2.37492e-06	1.0101	8.81341e-07	-0.0271985	0.855191	0.55755	0.000795099
Cj0366c	cmeB	Efflux pump membrane transporter	0.367252	0.0163591	1.02408	4.1898e-07	-0.767825	1.37157e-05	0.0450215	0.752098
Cj0367c	cmeA	Periplasmic fusion protein CmeA (Multidrug efflux system CmeABC)	0.320512	0.032403	2.09922	5.33954e-11	0.194641	0.159811	0.412655	0.00555403
Cj0368c	cmeR	Transcriptional regulator CmeR	-1.29051	0.0167013	-1.13244	0.0608428	-1.87872	0.00402504	-0.574835	0.212841
Cj0369c		Putative ferredoxin domain-containing integral membrane protein	-0.973437	0.00653484	-1.15651	0.0014757	-1.71282	3.71968e-05	-1.64821	5.03848e-05
Cj0370	rpsU	30S ribosomal protein S21	-0.0940045	0.852139	0.363759	0.381386	-0.0167131	0.967989	-1.10866	0.010092
Cj0371		UPF0323 lipoprotein Cj0371	0.360225	0.220859	0.91986	0.00286851	0.717029	0.0141835	0.752122	0.009976
Cj0372		Putative glutathionylspermidine synthase (EC 6.3.1.8)	0.121382	0.663648	0.661802	0.0130348	0.183492	0.469744	0.669504	0.0104131
Cj0373		Putative D-2-hydroxyacid dehydrogenase	-0.353969	0.0198602	0.127759	0.366085	-0.33943	0.0192999	-0.0890429	0.527321
Cj0374		UPF0234 protein Cj0374	0.300338	0.220859	0.287931	0.258548	0.557664	0.0223927	0.784582	0.00202951
Cj0375		Putative lipoprotein	0.366147	0.656971	-1.19948	0.168513	-0.980434	0.267958	0.852848	0.229392
Cj0376		Putative periplasmic protein	-0.179217	0.726683	-0.530176	0.343427	0.384798	0.397634	1.40611	0.0018824
Cj0377		Putative AAA family ATPase	0.694226	0.000471004	-0.421209	0.0354864	0.554892	0.00281532	0.311872	0.0648668
Cj0378c		Putative ferric reductase-like transmembrane protein. Functional classification-Membranes,lipoproteins and porins	0.75582	0.541073	0.994174	0.422198	0.267012	0.838982	1.02039	0.362157
Cj0379c	msrP	Protein-methionine-sulfoxide reductase catalytic subunit MsrP (EC 1.8.5.-)	0.318269	0.579199	2.49245	9.509e-05	0.167524	0.764286	0.446681	0.389819
Cj0381c	pyrF	Orotidine 5'-phosphate decarboxylase (EC 4.1.1.23) (OMP decarboxylase) (OMPDCase) (OMPdecase)	0.410726	0.0150839	-0.932969	0.000235678	-0.508483	0.0086436	-0.286297	0.0889808
Cj0382c	nusB	Transcription antitermination protein NusB (Antitermination factor NusB)	-0.173005	0.478432	-0.699503	0.0207539	-1.48076	6.64929e-05	-0.740633	0.00563883
Cj0383c	ribH	6,7-dimethyl-8-ribityllumazine synthase (DMRL synthase) (LS) (Lumazine synthase) (EC 2.5.1.78)	-0.602602	0.0074696	-0.181639	0.417047	-1.30744	2.19635e-05	-0.917697	0.000276326
Cj0384c	kdsA	2-dehydro-3-deoxyphosphooctonate aldolase (EC 2.5.1.55) (3-deoxy-D-manno-octulosonic acid 8-phosphate synthase) (KDO-8-phosphate synthase) (KDO 8-P synthase) (KDOPS) (Phospho-2-dehydro-3-deoxyoctonate aldolase)	-0.348887	0.0127911	0.286386	0.0309999	-0.329905	0.0142821	-0.49105	0.000771092
Cj0385c		Putative integral membrane protein	-0.423108	0.00210121	-0.897564	3.8741e-06	-0.468576	0.00106306	-0.746098	9.23664e-06
Cj0386	der	GTPase Der (GTP-binding protein EngA)	0.167813	0.12609	-0.175439	0.0956671	-0.0223956	0.837345	-0.120055	0.238875
Cj0387	aroK	Shikimate kinase (SK) (EC 2.7.1.71)	-0.21582	0.662581	-0.0196102	0.968194	0.180917	0.697184	1.03022	0.0123517
Cj0388	trpS	Tryptophan--tRNA ligase (EC 6.1.1.2) (Tryptophanyl-tRNA synthetase) (TrpRS)	-0.303577	0.0237251	-0.239127	0.0863712	-0.316386	0.0188914	-0.422292	0.00245721
Cj0389	serS	Serine--tRNA ligase (EC 6.1.1.11) (Seryl-tRNA synthetase) (SerRS) (Seryl-tRNA(Ser/Sec) synthetase)	-0.219026	0.142744	-0.121584	0.433067	-0.931	9.0897e-06	-0.727699	7.3255e-05
Cj0390		Putative transmembrane protein	0.147126	0.270237	-0.812436	2.54903e-06	-0.226918	0.0649057	-0.197077	0.107555
Cj0391c		Uncharacterized protein	-0.565249	0.0035607	1.42947	1.39534e-07	1.29795	9.75883e-07	1.62879	5.68659e-08
Cj0392c	pyk	Pyruvate kinase (EC 2.7.1.40)	0.143216	0.557452	0.687329	0.00317432	-0.598356	0.00806687	-0.781325	0.00112215
Cj0393c	mqo	Probable malate:quinone oxidoreductase (EC 1.1.5.4) (MQO) (Malate dehydrogenase [quinone])	-0.0293909	0.936973	-0.121852	0.699189	-1.1043	0.00121425	-1.06226	0.00171797
Cj0394c	coaX	Type III pantothenate kinase (EC 2.7.1.33) (PanK-III) (Pantothenic acid kinase)	0.528294	0.0136444	-0.77577	0.00630739	-0.0615799	0.78713	-0.100335	0.640269
Cj0396c		Putative lipoprotein	0.228549	0.0888305	-0.31555	0.0173281	-0.866226	1.926e-06	-0.295986	0.0215576
Cj0397c		Uncharacterized protein	0.353031	0.324761	-0.0404863	0.928473	0.370054	0.312312	-0.470792	0.212249
Cj0398	gatC	Glutamyl-tRNA(Gln) amidotransferase subunit C (Glu-ADT subunit C) (EC 6.3.5.-)	-0.256658	0.291468	-0.138084	0.596859	-0.257548	0.287066	-0.398796	0.0885061
Cj0399		Colicin V production protein homolog	-0.181862	0.353789	0.417435	0.0312695	-0.226978	0.229775	0.408782	0.0298966
Cj0400	fur	Ferric uptake regulation protein (Ferric uptake regulator)	-0.490956	0.00339598	0.0374017	0.820788	-1.04068	4.32119e-06	-0.420239	0.00797503
Cj0401	lysS	Lysine--tRNA ligase (EC 6.1.1.6) (Lysyl-tRNA synthetase) (LysRS)	0.395073	0.00862747	0.0734541	0.578611	-0.527721	0.000497569	-0.224225	0.0880155
Cj0402	glyA	Serine hydroxymethyltransferase (SHMT) (Serine methylase) (EC 2.1.2.1)	0.241395	0.114669	0.0891324	0.529151	-0.550326	0.000625031	-0.420398	0.00525566
Cj0403		DUF1882 domain-containing protein	0.548212	0.00125024	-0.00819435	0.957479	0.0366179	0.808888	0.431873	0.00532124
Cj0404		Putative transmembrane protein	0.541058	0.0353907	0.0645362	0.783102	-0.45951	0.0463114	-0.140062	0.54629
Cj0405	aroE	Shikimate dehydrogenase (NADP(+)) (SDH) (EC 1.1.1.25)	0.116364	0.642399	-1.1047	0.000651447	-0.188401	0.426677	0.391974	0.0783226
Cj0406c		Putative lipoprotein	-0.222628	0.141081	-0.0533035	0.730428	-0.357393	0.0178168	-0.417441	0.00642873
Cj0407	lgt	Phosphatidylglycerol--prolipoprotein diacylglyceryl transferase (EC 2.5.1.145)	0.120337	0.515951	0.927993	2.85367e-05	-0.651222	0.00199949	-0.286658	0.103644
Cj0408	frdC	Fumarate reductase cytochrome b subunit	-1.99185	8.79712e-07	0.0640731	0.82185	-1.28886	9.03445e-05	-1.441	3.19446e-05
Cj0409	frdA	Fumarate reductase flavoprotein subunit (EC 1.3.99.1)	-0.383993	0.119476	0.685765	0.00562219	0.129593	0.582955	0.364708	0.126096
Cj0410	frdB	Fumarate reductase iron-sulfur subunit (EC 1.3.5.4)	0.299999	0.275779	0.803247	0.0029385	-0.323969	0.191073	-0.562993	0.0264802
Cj0411		Putative ATP/GTP binding protein	0.27133	0.108947	-1.19953	1.57366e-05	0.761808	0.000120565	0.203691	0.206071
Cj0412		Putative ATP/GTP binding protein	0.479835	0.00997556	-1.59773	4.07498e-06	0.538216	0.00453244	0.361058	0.0395783
Cj0413		Beta-lactamase (EC 3.5.2.6)	0.36517	0.114669	-0.870196	0.00406875	0.00670218	0.977033	-0.21581	0.343709
Cj0414		Putative oxidoreductase subunit	0.00270417	0.991279	2.36197	1.00176e-09	0.735555	0.000850128	0.606682	0.0039107
Cj0415		Putative GMC oxidoreductase subunit	0.467844	0.00711346	1.43258	2.93916e-08	0.196285	0.204441	0.741861	0.000104846
Cj0416		Uncharacterized protein	-2.96609	0.000104911	-0.723553	0.163314	-1.53184	0.00758238	-0.428165	0.315077
Cj0417		Uncharacterized protein	-2.36428	9.94635e-06	0.31921	0.320539	0.101385	0.749665	-0.518253	0.0944551
Cj0418c		Uncharacterized protein	-0.84156	0.000745072	0.423497	0.0482836	1.30366	9.78204e-06	0.896128	0.000423721
Cj0419		Putative histidine triad (HIT) family protein	-0.290907	0.449307	-0.222122	0.604097	-0.848317	0.046048	-0.734875	0.0603116
Cj0420		Putative periplasmic protein	0.640521	0.00754419	0.633299	0.00404004	0.0197297	0.924462	0.350647	0.0973376
Cj0421c		Putative integral membrane protein	-0.900472	0.0218747	0.725234	0.0413178	-0.427087	0.252828	0.499113	0.114883
Cj0424		Putative acidic periplasmic protein	1.71004	0.0703222	1.66838	0.0689561	4.60128	9.35801e-06	3.13821	0.000795563
Cj0425		Putative periplasmic protein	-1.375	0.123316	0.353632	0.67471	2.7336	0.000321843	-0.580168	0.481651
Cj0426		Putative ABC transporter ATP-binding protein	0.272052	0.0295797	1.61023	1.57924e-10	0.39215	0.00292422	0.330957	0.00781067
Cj0427		Uncharacterized protein	0.0453633	0.814492	0.276572	0.123572	-1.26552	4.36521e-06	-0.656629	0.00100022
Cj0428		Uncharacterized protein	0.760832	0.00045412	0.480095	0.00743875	2.89392	3.0041e-11	2.00116	7.69014e-09
Cj0429c		UPF0029 domain-containing protein	-0.362716	0.126694	-1.16614	0.000643293	1.15549	2.8801e-05	0.272607	0.208955
Cj0430		Putative integral membrane protein	-0.733034	0.0832603	-1.41039	0.0131756	0.850862	0.0227585	0.424245	0.235866
Cj0431		Putative periplasmic ATP/GTP-binding protein	-0.655989	0.0122018	-1.0148	0.00238818	0.457313	0.0455653	-0.494885	0.0433635
Cj0432c	murD	UDP-N-acetylmuramoylalanine--D-glutamate ligase (EC 6.3.2.9) (D-glutamic acid-adding enzyme) (UDP-N-acetylmuramoyl-L-alanyl-D-glutamate synthetase)	0.285596	0.0952143	-1.34739	9.68392e-06	-0.369854	0.0445082	-0.353503	0.0445986
Cj0433c	mraY	Phospho-N-acetylmuramoyl-pentapeptide-transferase (EC 2.7.8.13) (UDP-MurNAc-pentapeptide phosphotransferase)	0.100507	0.679712	-0.77776	0.00414256	-0.493993	0.0347051	-0.742884	0.00271189
Cj0434	gpmI	2,3-bisphosphoglycerate-independent phosphoglycerate mutase (BPG-independent PGAM) (Phosphoglyceromutase) (iPGM) (EC 5.4.2.12)	-0.310826	0.04032	0.874285	5.5018e-06	0.119304	0.409103	0.0451451	0.756697
Cj0435	fabG	3-oxoacyl-[acyl-carrier-protein] reductase (EC 1.1.1.100)	1.15806	3.20773e-06	1.41496	2.90286e-07	0.35813	0.0588985	0.712745	0.000526571
Cj0436		Putative pyridoxamine 5'-phosphate oxidase (EC 1.4.3.5)	0.894331	0.000129931	0.478685	0.0327234	0.177171	0.398028	0.505332	0.0129917
Cj0437	mfrA/sdhA	Succinate dehydrogenase flavoprotein subunit (EC 1.3.99.1)	-3.92296	1.43951e-07	-4.09126	1.25229e-06	-2.04551	3.33143e-05	-2.42361	4.54646e-06
Cj0438	mfrB/sdhB	Putative succinate dehydrogenase iron-sulfur protein (EC 1.3.5.1)	-3.58333	1.43388e-07	-2.89669	4.6732e-06	-1.70251	6.74443e-05	-1.9583	1.23144e-05
Cj0439	mfrE/sdhC	Putative succinate dehydrogenase subunit C (EC 1.3.99.1)	-3.38026	4.10045e-06	-2.67485	9.09145e-05	-1.50157	0.00283417	-2.01907	0.00022682
Cj0440c		Aminopyrimidine aminohydrolase (EC 3.5.99.2)	0.634253	0.0103278	1.33865	6.41085e-06	-0.0038071	0.985245	-0.243141	0.267161
Cj0441	acpP	Acyl carrier protein (ACP)	0.0523167	0.895277	1.28317	0.000887709	0.237623	0.500849	0.796959	0.020504
Cj0442	fabF	3-oxoacyl-[acyl-carrier-protein] synthase 2 (EC 2.3.1.179)	0.0115253	0.963732	1.49285	2.71454e-06	1.09546	0.000125593	1.25432	4.02201e-05
Cj0443	accA	Acetyl-coenzyme A carboxylase carboxyl transferase subunit alpha (ACCase subunit alpha) (Acetyl-CoA carboxylase carboxyltransferase subunit alpha) (EC 2.1.3.15)	0.54687	0.0296832	1.09016	0.000177903	1.04004	0.0002245	1.28044	2.30492e-05
Cj0447		Putative NUDIX hydrolase family protein	-0.475949	0.00659516	0.315926	0.0576505	0.29168	0.0638744	0.0690268	0.663708
Cj0448c		Putative MCP-type signal transduction protein	-0.490782	0.00188039	-1.13283	5.38161e-08	-0.375086	0.00891023	-0.244852	0.0759252
Cj0449c		Uncharacterized protein	-2.00819	4.49099e-06	-1.92055	2.06364e-05	-1.55093	7.14238e-05	0.0367914	0.903625
Cj0450c	rpmB	50S ribosomal protein L28	0.41749	0.131911	-0.0800537	0.809185	0.583054	0.0364121	0.946998	0.00119022
Cj0451	rep	Ribulose-phosphate 3-epimerase (EC 5.1.3.1)	-0.697153	0.000155263	0.0141885	0.930019	0.577368	0.000696688	0.197795	0.176355
Cj0452	dnaQ	DNA-directed DNA polymerase (EC 2.7.7.7)	-0.434033	0.0403474	-1.49922	2.65698e-05	0.578684	0.00514718	-0.0873501	0.66393
Cj0453	thiC	Phosphomethylpyrimidine synthase (EC 4.1.99.17) (Hydroxymethylpyrimidine phosphate synthase) (HMP-P synthase) (HMP-phosphate synthase) (HMPP synthase) (Thiamine biosynthesis protein ThiC)	-0.101742	0.608408	2.23287	8.58648e-10	-0.692009	0.000538108	-0.854558	7.0666e-05
Cj0454c		Putative membrane protein	-0.637528	0.0580242	-1.56561	0.0010091	-0.760273	0.0299769	-0.298415	0.336546
Cj0455c		Putative membrane protein	-0.379825	0.444419	-0.943497	0.112604	0.822013	0.0592502	1.01396	0.0161365
Cj0456c		Uncharacterized protein	-1.15317	0.00588313	-0.688889	0.0940319	1.54413	0.000239508	1.82127	5.16211e-05
Cj0457c		Putative lipoprotein	-0.764081	0.000823288	-1.06363	7.62398e-05	0.0835154	0.673573	-0.227175	0.231887
Cj0458c	miaB	tRNA-2-methylthio-N(6)-dimethylallyladenosine synthase (EC 2.8.4.3) ((Dimethylallyl)adenosine tRNA methylthiotransferase MiaB) (tRNA-i(6)A37 methylthiotransferase)	0.217441	0.300208	0.518451	0.0102354	0.959279	8.60338e-05	0.969546	8.61988e-05
Cj0459c		HP0268 domain-containing protein	-0.822791	0.0628554	0.686933	0.0917733	0.170115	0.677569	1.81629	3.42869e-05
Cj0460	nusA	Transcription termination/antitermination protein NusA	-0.69213	0.114859	-0.353062	0.411882	1.11774	0.012559	0.331668	0.42862
Cj0461c		Putative MFS (Major Facilitator Superfamily) transport protein	0.412495	0.00557054	-0.567656	0.000688872	0.377246	0.00796194	-0.227176	0.0893636
Cj0462	mqnC	Cyclic dehypoxanthine futalosine synthase (Cyclic DHFL synthase) (EC 1.21.98.1) (Dehypoxanthine futalosine cyclase) (DHFL cyclase) (Menaquinone biosynthetic enzyme MqnC)	-0.374051	0.0187258	-0.600715	0.000474661	-0.412442	0.00790885	-0.6538	0.0001758
Cj0463		Zinc protease-like protein	-0.19974	0.34577	-0.331048	0.126229	-0.216163	0.293124	0.0942561	0.642019
Cj0464	recG	ATP-dependent DNA helicase (EC 3.6.1.-)	0.418725	0.0108748	-1.08925	1.6862e-05	-0.0929775	0.562557	-0.146758	0.338266
Cj0465c	ctb	Group 3 truncated hemoglobin ctb (Cj-trHbP) (Truncated Hb)	1.26489	1.13592e-06	1.96186	2.54822e-09	0.0707252	0.724615	-0.0247136	0.900591
Cj0466	nssR	Transcriptional regulator	1.66106	0.000823288	1.35776	0.00856834	0.588258	0.237881	0.455163	0.338266
Cj0467		Amino-acid ABC transporter integral membrane protein	0.592376	0.000573206	0.171906	0.267263	0.0505705	0.745571	-0.171416	0.238832
Cj0468		Amino-acid ABC transporter integral membrane protein	0.733241	2.04943e-05	-0.0547366	0.737507	-1.08627	3.09735e-06	-0.697912	0.000104846
Cj0469		Amino-acid ABC transporter ATP-binding protein	1.184	1.50381e-06	0.0199785	0.925497	-0.467414	0.0175517	-0.537342	0.00597899
Cj0470	tuf	Elongation factor Tu (EF-Tu)	0.450328	0.129551	1.51286	2.07318e-05	1.45939	5.57808e-05	1.61825	2.30945e-05
Cj0472	secE	Protein translocase subunit SecE	0.520612	0.564736	0.416936	0.661806	0.750341	0.382878	4.23119	4.32686e-06
Cj0473	nusG	Transcription termination/antitermination protein NusG	0.635268	0.192686	1.41303	0.00379399	2.0797	0.000267287	2.54671	5.14211e-05
Cj0474	rplK	50S ribosomal protein L11	0.437461	0.215939	1.31581	0.000481003	0.848189	0.0145767	1.22075	0.0014299
Cj0475	rplA	50S ribosomal protein L1	0.371747	0.346408	0.626581	0.0789185	0.74248	0.0472709	0.971429	0.0132128
Cj0476	rplJ	50S ribosomal protein L10	0.317296	0.315452	0.380758	0.175499	0.50246	0.0859609	0.234272	0.419297
Cj0477	rplL	50S ribosomal protein L7/L12	0.577476	0.0295589	0.739681	0.0039142	0.236396	0.326668	0.261335	0.272496
Cj0478	rpoB	DNA-directed RNA polymerase subunit beta (RNAP subunit beta) (EC 2.7.7.6) (RNA polymerase subunit beta) (Transcriptase subunit beta)	0.358161	0.0561509	0.871205	4.16507e-05	0.118649	0.488987	0.108887	0.531556
Cj0479	rpoC	DNA-directed RNA polymerase subunit beta' (RNAP subunit beta') (EC 2.7.7.6) (RNA polymerase subunit beta') (Transcriptase subunit beta')	0.55213	0.00287551	0.247369	0.106866	0.117132	0.459293	0.209083	0.185567
Cj0481	dapA	Putative dihydrodipicolinate synthase (EC 4.2.1.52)	-2.21034	0.0001572	0.124093	0.768338	-0.195685	0.625444	-1.46239	0.00247026
Cj0483	uxaA'	Putative altronate hydrolase C-terminus (EC 4.2.1.7)	-2.36899	0.0011252	2.7897	2.91173e-06	2.17012	6.15592e-05	0.916865	0.0490921
Cj0484		Putative MFS (Major Facilitator Superfamily) transport protein	-1.29226	0.151235	2.00742	0.00770976	1.69012	0.01897	0.385812	0.608799
Cj0485		Putative oxidoreductase	-0.682227	0.192686	1.66927	0.000960095	0.992491	0.0310412	0.617361	0.163556
Cj0486		Putative sugar transporter	-1.62665	0.00145896	1.33989	0.00116119	1.34916	0.000742606	0.229421	0.539863
Cj0490	ald'	Putative aldehyde dehydrogenase C-terminus (EC 1.2.1.22)	-1.25874	0.16029	2.15818	0.00551729	2.874	0.000226799	1.32059	0.0630653
Cj0491	rpsL	30S ribosomal protein S12	-0.208384	0.4598	0.257859	0.314344	0.959125	0.00133306	0.650817	0.0176279
Cj0492	rpsG	30S ribosomal protein S7	-0.024599	0.962651	0.779243	0.0978606	1.80872	0.000339688	1.71254	0.000508978
Cj0493	fusA	Elongation factor G (EF-G)	0.685319	0.0580926	1.0993	0.00213645	1.3079	0.000824786	1.13023	0.00265181
Cj0495		Putative methyltransferase domain protein	-0.354872	0.680566	-1.16389	0.261557	1.38599	0.0472307	0.332747	0.65701
Cj0496		Uncharacterized protein	0.626074	0.0176719	0.0185702	0.949718	-0.491354	0.0730011	-0.121598	0.640269
Cj0497		Putative lipoprotein	-0.0317644	0.908018	-0.473171	0.103277	-0.514062	0.0591999	0.176224	0.480767
Cj0498	trpC	Indole-3-glycerol phosphate synthase (IGPS) (EC 4.1.1.48)	0.47511	0.00210121	-0.454577	0.00711517	-0.670781	0.00020954	-0.547103	0.000816422
Cj0499		Putative histidine triad (HIT) family protein	1.26257	0.0199417	-0.333901	0.635807	0.0646585	0.916805	0.571397	0.289798
Cj0500		Putative rhodanese-like domain protein	0.591552	0.0182148	-1.54495	0.000364874	0.431032	0.087613	0.198739	0.415847
Cj0503c	hemH	Ferrochelatase (EC 4.99.1.1) (Heme synthase) (Protoheme ferro-lyase)	0.0465936	0.891996	-1.59919	0.00130592	0.0342657	0.916805	-0.28446	0.353931
Cj0504c		Putative oxidoreductase	-0.399807	0.0253055	-1.71892	1.22893e-06	-0.682889	0.00122824	-0.951532	4.4412e-05
Cj0505c		Putative aminotransferase (DegT family). Functional classification-Misc	-0.245564	0.450399	-0.87199	0.0222325	0.375973	0.212701	0.0207685	0.946444
Cj0506	alaS	Alanine--tRNA ligase (EC 6.1.1.7) (Alanyl-tRNA synthetase) (AlaRS)	-0.0441057	0.770762	0.48166	0.000823715	-0.18547	0.148239	-0.157371	0.219417
Cj0507		Nucleoside triphosphate pyrophosphatase (EC 3.6.1.9) (Nucleotide pyrophosphatase) (Nucleotide PPase)	0.240548	0.515951	-0.250605	0.568024	0.262497	0.475457	0.452164	0.180571
Cj0508	pbpA	Peptidoglycan glycosyltransferase (EC 2.4.1.129)	0.0850729	0.55966	-0.741622	1.2268e-05	-0.970949	6.47098e-07	-0.78278	7.83153e-06
Cj0509c	clpB	Chaperone protein ClpB	-4.57508	9.32866e-11	-1.2968	0.000162357	0.896077	0.00853928	0.50579	0.113087
Cj0510c		Uncharacterized protein	0.106446	0.608887	-1.56038	1.92579e-05	-0.517201	0.0205389	-0.731687	0.00174482
Cj0511		Putative secreted protease	0.23645	0.0874096	0.110799	0.378937	-0.478409	0.000896789	-0.404364	0.00339925
Cj0512	purC	Phosphoribosylaminoimidazole-succinocarboxamide synthase (EC 6.3.2.6) (SAICAR synthetase)	-0.0331601	0.850593	0.224482	0.142325	-1.01821	4.38601e-06	-1.03935	2.60236e-06
Cj0513	purS	Phosphoribosylformylglycinamidine synthase subunit PurS (FGAM synthase) (EC 6.3.5.3) (Formylglycinamide ribonucleotide amidotransferase subunit III) (FGAR amidotransferase III) (FGAR-AT III) (Phosphoribosylformylglycinamidine synthase subunit III)	-0.348219	0.473208	-0.54796	0.307401	-3.48985	2.62006e-05	-0.08846	0.852158
Cj0514	purQ	Phosphoribosylformylglycinamidine synthase subunit PurQ (FGAM synthase) (EC 6.3.5.3) (Formylglycinamide ribonucleotide amidotransferase subunit I) (FGAR amidotransferase I) (FGAR-AT I) (Glutaminase PurQ) (EC 3.5.1.2) (Phosphoribosylformylglycinamidine synthase subunit I)	0.0642832	0.603832	-0.438644	0.00163502	-0.548893	0.000145906	-0.318444	0.00820379
Cj0515		Putative periplasmic protein	0.194127	0.430455	-1.16567	0.000395003	-0.771241	0.00428868	0.114968	0.622272
Cj0516	plsC	1-acyl-sn-glycerol-3-phosphate acyltransferase (EC 2.3.1.51)	0.299514	0.0962671	-0.863581	0.00070443	-0.330381	0.0826503	0.191163	0.268111
Cj0518	htpG	Chaperone protein HtpG (Heat shock protein HtpG) (High temperature protein G)	0.868755	2.53134e-05	1.69892	2.54822e-09	0.366558	0.0191605	0.584646	0.000793811
Cj0519		Putative rhodanese-like domain protein	0.507527	0.0524676	-0.741871	0.036425	-0.895617	0.00846498	0.82424	0.00233677
Cj0520		Putative membrane protein	0.198625	0.450951	-0.659642	0.0431602	0.144094	0.582371	0.838845	0.00144052
Cj0522		Putative Na+/Pi cotransporter protein	0.830014	0.00210121	-1.25647	0.00177195	-0.312704	0.286502	0.159144	0.543299
Cj0523		Putative membrane protein	0.573931	0.0520523	-1.23989	0.00575569	-0.490805	0.153027	-0.678393	0.0441329
Cj0524		Uncharacterized protein	0.638136	0.0108246	-0.133606	0.635807	0.49295	0.0426795	0.0290472	0.90871
Cj0525c	pbpB	Putative penicillin-binding protein	0.105942	0.528352	-0.882177	6.08143e-05	0.919301	9.45253e-06	0.465473	0.00489728
Cj0526c	fliE	Flagellar hook-basal body complex protein FliE	0.415172	0.0252566	0.612816	0.0021676	1.18018	1.79782e-06	1.49408	9.02717e-08
Cj0527c	flgC	Flagellar basal-body rod protein FlgC	-0.432554	0.00704513	0.633262	0.000177903	1.04981	1.4572e-06	0.259328	0.0782133
Cj0528c	flgB	Flagellar basal body rod protein FlgB	0.974061	0.000185901	1.2905	4.35018e-06	3.62296	1.93053e-11	2.08849	2.81374e-08
Cj0529c	mltG	Endolytic murein transglycosylase (EC 4.2.2.-) (Peptidoglycan polymerization terminase)	-0.686913	0.00618814	-0.692006	0.00939055	-1.22259	7.33746e-05	-1.11204	0.000108597
Cj0530		Putative periplasmic protein	-0.381765	0.0952143	-0.169195	0.447761	-0.427399	0.0523667	0.296059	0.171566
Cj0531	icd	Isocitrate dehydrogenase [NADP] (EC 1.1.1.42) (Oxalosuccinate decarboxylase)	-0.720646	0.00244633	0.0963601	0.645878	-0.443027	0.0359805	-0.614414	0.00570645
Cj0532	mdh	Probable malate dehydrogenase (EC 1.1.1.37)	-0.158863	0.387788	-0.216259	0.229918	0.107791	0.534889	0.106984	0.535988
Cj0533	sucC	Succinate--CoA ligase [ADP-forming] subunit beta (EC 6.2.1.5) (Succinyl-CoA synthetase subunit beta) (SCS-beta)	-0.771726	0.00705134	1.3981	7.36821e-06	-0.241654	0.360861	-0.77626	0.00627254
Cj0534	sucD	Succinate--CoA ligase [ADP-forming] subunit alpha (EC 6.2.1.5) (Succinyl-CoA synthetase subunit alpha) (SCS-alpha)	-0.0862037	0.781985	0.83971	0.00450496	-0.314817	0.273207	0.107727	0.697061
Cj0535	oorD	OORD subunit of 2-oxoglutarate:acceptor oxidoreductase	-0.46196	0.0975161	0.572121	0.0421692	-0.371809	0.196154	0.516387	0.038745
Cj0536	oorA	OORA subunit of 2-oxoglutarate:acceptor oxidoreductase	-0.551987	0.00166421	1.21928	1.25219e-07	0.63033	0.000290826	0.271101	0.0652635
Cj0537	oorB	OORB subunit of 2-oxoglutarate:acceptor oxidoreductase	-0.0895739	0.751096	1.13708	0.000138949	0.805806	0.00236977	0.453736	0.0589321
Cj0538	oorC	OORC subunit of 2-oxoglutarate:acceptor oxidoreductase	0.53475	0.00231233	0.374515	0.0208345	0.0371477	0.819358	-0.5072	0.00274819
Cj0539		Uncharacterized protein	-1.03255	0.00539818	-0.0724103	0.842039	-0.606532	0.0771102	0.657466	0.0301846
Cj0540		Putative exporting protein	-0.566399	0.00502907	-0.998835	0.000194751	-0.0304725	0.872084	0.115063	0.511089
Cj0541		Polyprenyl synthetase (EC 2.5.1.-)	0.410941	0.0829908	-0.0129342	0.961632	-0.218192	0.37671	-0.127285	0.592111
Cj0542	hemA	Glutamyl-tRNA reductase (GluTR) (EC 1.2.1.70)	0.608946	0.0031329	-0.169604	0.401563	-0.28197	0.141732	-0.0784315	0.67987
Cj0543	proS	Proline--tRNA ligase (EC 6.1.1.15) (Prolyl-tRNA synthetase) (ProRS)	0.58729	0.000404665	0.361877	0.0144232	-0.590618	0.000458996	-0.411828	0.00564976
Cj0544		Putative integral memnbrane protein	-0.177338	0.875899	-0.741666	0.5418	-1.28301	0.284349	1.50541	0.0802895
Cj0545	hemC	Porphobilinogen deaminase (PBG) (EC 2.5.1.61) (Hydroxymethylbilane synthase) (HMBS) (Pre-uroporphyrinogen synthase)	0.43516	0.0230045	-0.0377238	0.865262	-0.642644	0.00497406	-0.373044	0.0572899
Cj0546	ubiD	Putative 3-octaprenyl-4-hydroxybenzoate carboxy-lyase (EC 4.1.1.-)	0.412954	0.0107537	-0.752922	0.000112432	-0.692096	0.000159307	-0.588611	0.000564767
Cj0547	flaG	Flagellar protein	-1.70795	1.6238e-07	0.509372	0.0176789	1.10541	5.73126e-05	1.39828	5.36031e-06
Cj0548	fliD	Flagellar hook-associated protein 2 (HAP2) (Filament cap protein) (Flagellar cap protein)	-1.17988	1.07392e-06	0.43493	0.0101501	0.937201	2.2614e-05	0.808125	0.000105398
Cj0549	fliS	Flagellar secretion chaperone FliS	-0.475399	0.0177885	-0.154465	0.46365	-0.366397	0.062104	0.497988	0.00740743
Cj0550		Uncharacterized protein	-0.563588	0.00987291	-0.00338017	0.986689	1.14221	6.78369e-06	0.773246	0.000356516
Cj0551	efp	Elongation factor P (EF-P)	0.91178	4.99022e-05	1.07581	3.13529e-06	1.04711	7.13162e-06	1.3522	4.52834e-07
Cj0552		Putative membrane protein	-0.405092	0.191878	0.946186	0.00292734	-0.851346	0.00547201	-0.747401	0.0126999
Cj0553		Putative integral membrane protein	-0.559437	0.112319	-0.0270781	0.938135	-1.59317	0.000114159	-1.58973	9.69058e-05
Cj0554		Uncharacterized protein	0.189737	0.670737	0.35768	0.360211	-1.19978	0.00479885	-1.05952	0.00964582
Cj0555		Putative dicarboxylate carrier protein MatC	-0.00438175	0.989379	-1.01363	0.000456948	-1.69194	2.26514e-06	-2.08779	1.59285e-07
Cj0556		Putative amidohydrolase family protein	0.118509	0.732086	-0.811014	0.0415418	-1.39111	0.00129227	-1.24786	0.00153219
Cj0557c		Putative integral membrane protein	0.157484	0.572691	-0.642353	0.027034	-1.20935	0.000266682	-0.912644	0.00182275
Cj0558c	proA	Gamma-glutamyl phosphate reductase (GPR) (EC 1.2.1.41) (Glutamate-5-semialdehyde dehydrogenase) (Glutamyl-gamma-semialdehyde dehydrogenase) (GSA dehydrogenase)	-0.145462	0.499105	-0.18815	0.363748	-1.51842	1.49171e-06	-1.61792	4.80154e-07
Cj0559		Putative pyridine nucleotide-disulphide oxidoreductase	0.43561	0.00167289	1.4465	6.77298e-10	0.0942984	0.418717	-0.00762344	0.948637
Cj0560		Putative MATE family transport protein	-0.974277	8.30102e-05	-1.01399	0.000287631	-0.166711	0.386567	-0.487466	0.0131894
Cj0561c		Putative periplasmic protein	-0.776483	8.30102e-05	-1.52042	3.79476e-08	-1.40163	9.41052e-08	-1.70877	6.72715e-09
Cj0562	dnaB	Replicative DNA helicase (EC 3.6.4.12)	-0.325949	0.00427981	-0.537706	5.41571e-05	0.132316	0.194545	-0.316695	0.00394777
Cj0563		Uncharacterized protein	-0.586405	0.0653894	-0.243196	0.492927	-0.088338	0.781503	-0.579655	0.0631871
Cj0570		Putative ATP/GTP binding protein	0.596842	0.387722	2.94088	6.98001e-05	2.07946	0.00221284	1.86232	0.00420215
Cj0571		Putative transcriptional regulator	-2.08605	0.0158852	-0.312877	0.693991	0.989489	0.114021	0.652503	0.287529
Cj0572	ribB	3,4-dihydroxy-2-butanone 4-phosphate synthase (DHBP synthase) (EC 4.1.99.12)	-1.32187	4.12783e-09	0.62434	1.43461e-05	0.873509	3.78775e-07	0.57331	4.62453e-05
Cj0573		Putative GatB/Yqey family protein	-1.66678	1.80793e-05	0.735718	0.00702742	0.21702	0.394767	0.432979	0.0748316
Cj0574	ilvI	Acetolactate synthase (EC 2.2.1.6)	-0.514051	0.0017018	0.713631	5.7451e-05	0.535087	0.000846445	0.588128	0.000306554
Cj0575	ilvH	Acetolactate synthase small subunit (AHAS) (ALS) (EC 2.2.1.6) (Acetohydroxy-acid synthase small subunit)	-0.910709	0.00076455	0.724119	0.00258591	-0.0849699	0.714415	0.636607	0.00299343
Cj0576	lpxD	UDP-3-O-acylglucosamine N-acyltransferase (EC 2.3.1.191)	0.834374	0.00199856	0.924478	0.000727995	0.594267	0.0164007	0.50741	0.0346822
Cj0577c	queA	S-adenosylmethionine:tRNA ribosyltransferase-isomerase (EC 2.4.99.17) (Queuosine biosynthesis protein QueA)	0.715703	0.00864135	-0.525882	0.11632	0.255286	0.357096	-0.0314118	0.911873
Cj0578c	tatC	Sec-independent protein translocase protein TatC	-0.202979	0.466563	-1.05591	0.00295415	-1.08373	0.00122824	-0.665157	0.0176279
Cj0579c	tatB	Sec-independent protein translocase protein TatB	-0.573679	0.00301573	-0.69254	0.00102739	0.110564	0.519548	-0.449607	0.0119056
Cj0580c	hemN	Heme chaperone HemW	-0.537428	0.0561824	-0.523714	0.106696	0.66845	0.0110838	0.442757	0.0725685
Cj0581	rppH	RNA pyrophosphohydrolase (EC 3.6.1.-) ((Di)nucleoside polyphosphate hydrolase)	0.0219773	0.910489	0.321853	0.0659331	1.11299	6.58295e-06	0.362864	0.0436521
Cj0582	lysC	Aspartokinase (EC 2.7.2.4)	-0.194149	0.186409	0.20159	0.155659	0.119036	0.396207	0.296325	0.0360314
Cj0583		Uncharacterized protein	-0.325576	0.124681	-0.924855	0.00171197	0.532356	0.0105319	0.970227	3.42869e-05
Cj0584		Uncharacterized protein	0.451048	0.0660156	-0.396469	0.195094	1.08047	0.000131135	1.19043	3.12497e-05
Cj0585	folP	Dihydropteroate synthase (EC 2.5.1.15)	1.02045	2.8284e-05	-0.787054	0.00594528	0.536709	0.0120756	0.43462	0.0311549
Cj0586	ligA	DNA ligase (EC 6.5.1.2) (Polydeoxyribonucleotide synthase [NAD(+)])	0.624684	0.0117246	-0.950088	0.00199635	-0.361512	0.135015	-0.0337277	0.890135
Cj0588	tlyA	Putative haemolysin	0.836008	0.0150839	-0.603549	0.15899	0.0200876	0.957053	0.164687	0.641731
Cj0589	ribF	Riboflavin biosynthesis protein [Includes: Riboflavin kinase (EC 2.7.1.26) (Flavokinase); FMN adenylyltransferase (EC 2.7.7.2) (FAD pyrophosphorylase) (FAD synthase)]	0.679273	0.00970969	-0.743553	0.0298914	0.0159279	0.955858	0.328775	0.190055
Cj0590	cmoA	Carboxy-S-adenosyl-L-methionine synthase (Cx-SAM synthase) (EC 2.1.3.-)	0.170872	0.541047	-0.475565	0.148931	0.0611121	0.837034	0.0394267	0.889989
Cj0591c		Putative lipoprotein	0.230913	0.321449	-0.581057	0.0493564	-1.3212	0.000206032	-0.926411	0.00152052
Cj0592c		Putative periplasmic protein	1.0147	0.000404665	0.250365	0.383865	-0.729505	0.0188527	-0.367167	0.17134
Cj0593c		UPF0126 membrane protein Cj0593c	-0.513439	0.0293516	-1.97376	4.79924e-06	-1.39494	3.01556e-05	-1.81593	1.59567e-06
Cj0594c		Putative DNA/RNA non-specific endonuclease (EC 3.1.30.-)	-0.861518	0.0384794	-3.15183	0.000140937	-2.27448	0.00035273	-2.33552	0.000145863
Cj0595c	nth	Endonuclease III (EC 4.2.99.18) (DNA-(apurinic or apyrimidinic site) lyase)	-0.898391	0.00204622	-2.28131	7.32744e-06	-0.485511	0.0650188	-0.899356	0.0018846
Cj0596	cbf2	Putative peptidyl-prolyl cis-trans isomerase Cbf2 (PPIase Cbf2) (EC 5.2.1.8) (Cell-binding factor 2) (Major antigen peb4A) (Rotamase Cbf2)	-0.197059	0.386021	0.673929	0.00284041	-0.149119	0.475457	-0.240284	0.246257
Cj0597	fba	Fructose-bisphosphate aldolase (FBP aldolase) (FBPA) (EC 4.1.2.13) (Fructose-1,6-bisphosphate aldolase)	0.923941	0.00175566	0.722781	0.0063706	0.445174	0.0763697	0.862039	0.00209365
Cj0598		Putative membrane protein	0.939981	1.22988e-06	0.2121	0.0828028	0.053832	0.668659	0.660704	4.12808e-05
Cj0599		Putative OmpA family membrane protein	0.580098	0.000308028	-0.393905	0.00872293	0.104632	0.434254	0.362955	0.00877768
Cj0600		Uncharacterized protein	0.596125	0.140562	-0.156144	0.759112	1.42602	0.000962243	1.13986	0.00482601
Cj0601c		Transporter	0.193508	0.277069	-0.322693	0.0522216	-0.457451	0.00820594	-0.253964	0.118858
Cj0602c		MOSC-domain containing protein	0.715056	0.00176065	-0.398841	0.109465	-0.169535	0.448762	0.0368587	0.869467
Cj0603c	dsbD	Thiol:disulfide interchange protein DsbD (EC 1.8.1.8) (Protein-disulfide reductase) (Disulfide reductase)	0.441234	0.0510028	-0.465957	0.0767749	-0.462313	0.0561259	-0.284375	0.203426
Cj0604		Putative polyphosphate kinase	-1.36108	0.000105747	-2.10399	4.79924e-06	-0.873603	0.00415084	-1.45536	5.07301e-05
Cj0605		Putative amidohydrolase	-0.302283	0.0910181	0.38008	0.0403365	-0.358612	0.0525875	-0.837698	0.000154501
Cj0606		Putative secretion protein HlyD	-0.172731	0.22571	0.481398	0.00133865	0.591238	0.000248417	-0.576872	0.000279913
Cj0607	macB	Macrolide export ATP-binding/permease protein MacB (EC 7.6.2.-)	0.127532	0.410613	-0.472387	0.00660217	-0.697101	0.000207005	-0.959594	5.7839e-06
Cj0608		Putative outer membrane efflux protein	0.120837	0.730312	-0.426357	0.259029	-0.559812	0.111249	-0.769264	0.028537
Cj0609c		Possible periplasmic protein	0.428208	0.0793391	-1.24768	0.000332764	-1.17768	0.000243086	-1.38716	3.74122e-05
Cj0610c		Putative periplasmic protein	0.0280572	0.934171	-0.960383	0.010646	-0.772191	0.0197421	-0.533919	0.0782133
Cj0611c		Putative acyltransferase family protein	0.0500225	0.82255	-0.982097	0.000556625	-1.11148	8.27483e-05	-0.87319	0.000390371
Cj0612c	ftn	Bacterial non-heme ferritin (EC 1.16.3.2)	-0.00770587	0.984326	1.84843	1.09239e-05	-0.98362	0.00283417	-0.744763	0.0181365
Cj0613	pstS	Putative periplasmic phosphate binding protein	-1.8322	7.35165e-08	-1.21061	8.32609e-06	-4.4873	1.26779e-11	-5.12077	6.51321e-12
Cj0614	pstC	Phosphate transport system permease protein	-1.90635	5.59201e-06	-2.80493	3.73306e-06	-3.50501	4.17063e-07	-4.23017	6.53395e-08
Cj0615	pstA	Phosphate transport system permease protein PstA	-1.16104	7.41707e-05	-1.93174	5.45578e-06	-2.59009	2.0204e-07	-3.12577	1.83869e-08
Cj0616	pstB	Phosphate import ATP-binding protein PstB (EC 7.3.2.1) (ABC phosphate transporter) (Phosphate-transporting ATPase)	-0.817377	0.00144202	0.828893	0.000801357	0.743207	0.00190697	0.188816	0.372687
Cj0617		Uncharacterized protein	0.0766313	0.628102	-0.0630119	0.721123	0.0234334	0.882296	0.699369	5.56151e-05
Cj0618		Uncharacterized protein	-1.91674	0.000273421	-1.2583	0.0106515	-0.421236	0.275983	-0.300742	0.391705
Cj0619		Putative MATE family transport protein	-0.426901	0.00111996	-0.122206	0.314162	-0.528735	0.000192175	-0.829023	1.31354e-06
Cj0620		DUF45 domain-containing protein	-0.508223	0.509203	-0.761625	0.364897	0.0249372	0.972136	1.21234	0.0534027
Cj0621		Uncharacterized protein	0.417656	0.244271	0.657026	0.065319	0.550291	0.107695	0.0687895	0.850784
Cj0622	hypF	Carbamoyltransferase HypF (EC 6.2.-.-)	0.376385	0.0489142	-1.29671	7.40277e-05	-0.213049	0.295295	0.0961375	0.612763
Cj0623	hypB	Hydrogenase isoenzymes formation protein	-0.212053	0.0818746	1.13034	1.30084e-08	-0.0577383	0.6271	-0.161037	0.160034
Cj0624	hypC	Hydrogenase isoenzymes formation protein	-0.854016	0.0703222	-0.300836	0.545096	-0.976583	0.0491146	0.712396	0.0650612
Cj0625	hypD	Hydrogenase maturation factor	0.145124	0.244409	0.0918744	0.49807	-0.441525	0.00229022	-0.612473	9.2108e-05
Cj0626	hypE	Hydrogenase isoenzymes formation protein	0.723002	0.000734742	0.067877	0.768239	0.0982715	0.633376	0.0469225	0.820165
Cj0627	hypA	Hydrogenase maturation factor HypA	0.538088	0.332159	-0.00624173	0.991636	0.156732	0.796962	0.657101	0.20923
Cj0628		Putative lipoprotein	0.271229	0.316845	1.60014	4.1184e-06	0.67007	0.0138554	-3.27799	7.30789e-07
Cj0630c	holA	Putative DNA polymerase III, delta subunit	0.148776	0.59482	-1.13611	0.00364514	-0.674739	0.0318622	-0.862999	0.00634484
Cj0631c		Putative ribonuclease	-0.552132	0.00920545	-0.89449	0.000652597	0.17399	0.368399	-0.282233	0.138914
Cj0632	ilvC	Ketol-acid reductoisomerase (NADP(+)) (KARI) (EC 1.1.1.86) (Acetohydroxy-acid isomeroreductase) (AHIR) (Alpha-keto-beta-hydroxylacyl reductoisomerase) (Ketol-acid reductoisomerase type 1) (Ketol-acid reductoisomerase type I)	0.14029	0.477535	0.531421	0.00508187	0.3786	0.0385699	0.281836	0.117488
Cj0633		Putative periplasmic protein	-0.0634247	0.859259	-0.740437	0.0689454	0.752554	0.0172033	1.70571	4.91365e-06
Cj0634	dprA	DNA processing protein A	0.715541	0.0151261	-0.960511	0.0217322	0.585769	0.0485735	0.377037	0.182922
Cj0635		Putative pre-16S rRNA nuclease (EC 3.1.-.-)	0.891903	0.0693059	-0.935716	0.164137	0.115435	0.839445	0.374397	0.453138
Cj0636		NOL1/NOP2/sun family protein	0.323475	0.450951	-1.4932	0.020297	0.36195	0.396333	-0.41264	0.346582
Cj0637c	mrsA	Peptide methionine sulfoxide reductase MsrA (Protein-methionine-S-oxide reductase) (EC 1.8.4.11) (Peptide-methionine (S)-S-oxide reductase) (Peptide Met(O) reductase)	0.0528922	0.833889	-0.754398	0.0141074	-0.179988	0.460178	0.353731	0.100391
Cj0638c	ppa	Inorganic pyrophosphatase (EC 3.6.1.1) (Pyrophosphate phospho-hydrolase) (PPase)	0.401236	0.0891052	1.30451	9.3261e-06	-0.574947	0.0165831	-0.175675	0.42862
Cj0639c	adk	Adenylate kinase (AK) (EC 2.7.4.3) (ATP-AMP transphosphorylase) (ATP:AMP phosphotransferase) (Adenylate monophosphate kinase)	-0.0435323	0.863659	0.712286	0.00419936	-0.478043	0.0533968	0.676903	0.0033205
Cj0640c	aspS	Aspartate--tRNA(Asp/Asn) ligase (EC 6.1.1.23) (Aspartyl-tRNA synthetase) (AspRS) (Non-discriminating aspartyl-tRNA synthetase) (ND-AspRS)	-0.371079	0.0140303	0.615632	0.000154077	0.380414	0.00955872	-0.0896136	0.519341
Cj0641	nadK	NAD kinase (EC 2.7.1.23) (ATP-dependent NAD kinase)	0.220693	0.315101	-0.458121	0.0550069	1.11151	2.81591e-05	1.25971	6.9537e-06
Cj0642	recN	DNA repair protein RecN (Recombination protein N)	0.74765	1.07654e-05	-0.567419	0.000882484	0.173208	0.18587	0.314919	0.0161783
Cj0643	cbrR	Two-component response regulator	0.067007	0.752523	1.39503	3.91906e-07	1.12792	9.35801e-06	0.929888	7.68791e-05
Cj0644		Putative TatD-related deoxyribonuclease protein	0.390119	0.0755371	0.768139	0.00161738	0.966108	0.000131158	0.855875	0.000362255
Cj0645		Putative secreted transglycosylase (EC 3.2.1.-)	0.140781	0.386021	-0.471652	0.00612995	-0.729561	0.000130524	-0.453131	0.00540913
Cj0646	rlpA	Endolytic peptidoglycan transglycosylase RlpA (EC 4.2.2.-)	0.250378	0.179859	-0.369191	0.0673849	-0.591297	0.00427074	0.00408623	0.980559
Cj0647		3-deoxy-D-manno-octulosonate 8-phosphate phosphatase KdsC (EC 3.1.3.45) (KDO 8-P phosphatase)	1.00941	0.000734742	-0.100628	0.768927	0.149384	0.615169	0.69885	0.0111964
Cj0648		Putative membrane protein	-0.21375	0.461422	-0.582265	0.0860114	-0.287815	0.330264	1.50761	3.81844e-06
Cj0649		Putative OstA family protein	0.780577	0.00110201	0.605283	0.0156568	-0.129684	0.599586	0.817333	0.000646518
Cj0650	engB	Probable GTP-binding protein EngB	0.20316	0.515476	0.121124	0.734605	0.513299	0.0833769	1.05288	0.000667278
Cj0651		Putative integral membrane protein	0.984192	0.253424	-0.458331	0.644427	0.287542	0.760899	1.78917	0.0241988
Cj0652	pbpC	Penicillin-binding protein	0.552323	0.00477817	-0.609678	0.00230521	-0.518288	0.00565923	-0.407197	0.0215576
Cj0653c		Putative aminopeptidase	-0.0663475	0.808487	-0.124311	0.641366	-0.249458	0.315967	0.37749	0.105886
Cj0661c	era	GTPase Era	0.780891	0.00141477	-0.396954	0.118756	0.587929	0.0102487	0.632918	0.00543412
Cj0662c	hslU	ATP-dependent protease ATPase subunit HslU (Unfoldase HslU)	0.500573	0.00220796	0.644161	0.000181359	0.0493274	0.743771	0.206213	0.145065
Cj0663c	hslV	ATP-dependent protease subunit HslV (EC 3.4.25.2)	0.258525	0.418986	1.02884	0.00274283	0.25004	0.438421	0.84401	0.00575904
Cj0664c	rplI	50S ribosomal protein L9	-0.287415	0.190339	0.86621	0.0004183	-0.271977	0.228898	0.167204	0.406648
Cj0665c	argG	Argininosuccinate synthase (EC 6.3.4.5) (Citrulline--aspartate ligase)	-0.336602	0.0658001	1.30122	4.1898e-07	0.381984	0.0310412	0.2689	0.120306
Cj0667		Putative S4 domain protein	-0.161044	0.700966	-0.667708	0.159448	-0.550669	0.197871	0.951336	0.00828998
Cj0668		tRNA threonylcarbamoyladenosine biosynthesis protein TsaE (t(6)A37 threonylcarbamoyladenosine biosynthesis protein TsaE)	-0.468277	0.0346102	-0.88364	0.00258899	0.261687	0.206802	0.524643	0.00910526
Cj0669		ABC-transporter ATP-binding protein	0.61551	0.00243777	-0.0327594	0.887651	0.498038	0.0124512	0.838249	0.000117801
Cj0670	rpoN	RNA polymerase sigma-54 factor	0.0217681	0.880741	-0.961876	4.47217e-06	0.405623	0.00354412	0.337702	0.0106063
Cj0671	dcuB	Anaerobic C4-dicarboxylate transporter	-2.20659	9.94635e-06	-3.89898	5.24588e-09	-1.35665	0.00110219	-1.12142	0.0051962
Cj0672		Putative periplasmic protein	-0.561378	0.0884461	-0.278791	0.445265	-0.369153	0.271097	-0.710665	0.0336185
Cj0677	kdpB	Potassium-transporting ATPase ATP-binding subunit (EC 7.2.2.6) (ATP phosphohydrolase [potassium-transporting] B chain) (Potassium-binding and translocating subunit B) (Potassium-translocating ATPase B chain)	0.306759	0.112887	0.226638	0.199307	-1.86582	9.67808e-09	-1.93199	6.72203e-09
Cj0679	kdpD	Histidine kinase (EC 2.7.13.3)	0.629941	4.86964e-06	-0.119114	0.237386	-1.02006	1.68201e-08	-1.21175	1.51449e-09
Cj0680c	uvrB	UvrABC system protein B (Protein UvrB) (Excinuclease ABC subunit B)	-0.635997	0.0479101	-1.39301	0.000501262	-1.06235	0.00238288	-1.27821	0.000433113
Cj0681		Uncharacterized protein	0.115487	0.762579	-0.445859	0.258739	-0.88521	0.0250138	0.901065	0.00864803
Cj0682		Uncharacterized protein	-0.832772	0.193403	-0.859864	0.22552	0.11942	0.846876	2.55311	2.08605e-05
Cj0683		Putative periplasmic protein	-1.59999	0.0796232	-0.987718	0.24886	0.78795	0.351091	3.11801	0.000182626
Cj0684	priA	Primosomal protein N' (EC 3.6.4.-) (ATP-dependent helicase PriA)	-0.0818875	0.72956	-0.633248	0.0161053	0.918853	0.000185529	0.339871	0.0981098
Cj0685c	cipA	Invasion protein CipA	-0.498108	0.0444401	-1.42642	5.4399e-05	-2.14236	6.7613e-07	-2.14465	2.95853e-07
Cj0686	ispG	4-hydroxy-3-methylbut-2-en-1-yl diphosphate synthase (flavodoxin) (EC 1.17.7.3) (1-hydroxy-2-methyl-2-(E)-butenyl 4-diphosphate synthase)	-0.288449	0.165469	-0.330036	0.0998436	0.760789	0.000836413	0.0809547	0.690694
Cj0687c	flgH	Flagellar L-ring protein (Basal body L-ring protein)	1.65913	1.43951e-07	1.45396	2.07913e-07	2.63615	1.85342e-10	2.15156	4.8251e-09
Cj0688	pta	Phosphate acetyltransferase (EC 2.3.1.8)	0.0580751	0.859259	0.448653	0.0994893	-0.479343	0.0799688	-0.410403	0.131731
Cj0689	ackA	Acetate kinase (EC 2.7.2.1) (Acetokinase)	0.401265	0.21427	0.409999	0.162932	-0.533869	0.0711399	-0.0438988	0.889989
Cj0690c		Site-specific DNA-methyltransferase (adenine-specific) (EC 2.1.1.72)	0.0709108	0.788051	-0.787907	0.00588503	-0.543942	0.029385	-0.303438	0.187713
Cj0691		Putative membrane protein	-0.184642	0.490797	-0.397425	0.120274	1.82293	1.20642e-06	1.38128	2.99779e-05
Cj0692c		Putative membrane protein	0.395287	0.205406	-1.27005	0.00609233	0.0669998	0.847367	0.4958	0.0988672
Cj0693c	rsmH	Ribosomal RNA small subunit methyltransferase H (EC 2.1.1.199) (16S rRNA m(4)C1402 methyltransferase) (rRNA (cytosine-N(4)-)-methyltransferase RsmH)	-0.861934	0.0962744	-0.219816	0.684033	1.28218	0.0109268	1.24672	0.0127547
Cj0694		Putative periplasmic protein	-0.233143	0.0858973	-0.426969	0.00149932	0.218394	0.0883889	-0.138705	0.271063
Cj0695	ftsA	Cell division protein FtsA	0.451274	0.00154371	-0.111752	0.350892	-0.0862638	0.473944	0.0259142	0.839697
Cj0696	ftsZ	Cell division protein FtsZ	0.34469	0.0153139	0.0530192	0.678784	-0.255076	0.0442214	-0.137324	0.271176
Cj0697	flgG2	Flagellar basal body protein	1.69846	3.25045e-08	1.40602	8.13068e-08	3.10137	7.07988e-12	2.41291	2.64301e-10
Cj0698	flgG	Flagellar basal-body rod protein FlgG (Distal rod protein)	1.24656	1.13592e-06	0.781611	8.79555e-05	1.58418	3.74374e-08	1.33976	3.04531e-07
Cj0699c	glnA	Glutamine synthetase (EC 6.3.1.2)	-0.724826	0.0212085	1.69763	1.39087e-05	0.670435	0.0294407	0.973841	0.00353633
Cj0700		Uncharacterized protein	-0.533344	0.032524	0.19606	0.394535	0.233846	0.321266	0.145039	0.539863
Cj0701		Putative protease	-0.190859	0.296969	-0.180497	0.303037	0.651764	0.000900508	0.438455	0.0142173
Cj0702	purE	N5-carboxyaminoimidazole ribonucleotide mutase (N5-CAIR mutase) (EC 5.4.99.18) (5-(carboxyamino)imidazole ribonucleotide mutase)	0.0802635	0.667978	-0.141925	0.459071	-0.172231	0.333866	-0.0188928	0.914413
Cj0703		DUF3972 domain-containing protein	-0.0487437	0.843527	-0.512919	0.047191	0.0936962	0.675412	0.159242	0.447159
Cj0704	glyQ	Glycine--tRNA ligase alpha subunit (EC 6.1.1.14) (Glycyl-tRNA synthetase alpha subunit) (GlyRS)	0.16557	0.329703	-0.716243	0.000712187	-0.149962	0.369264	0.0988284	0.539863
Cj0705		GTP cyclohydrolase 1 type 2 homolog	0.40817	0.124976	-0.775451	0.0315286	0.293206	0.290401	0.766828	0.00461223
Cj0706		zf-RING_7 domain-containing protein	0.240914	0.454797	0.946188	0.002898	1.29902	0.00029269	1.14868	0.00089392
Cj0707	kdtA	3-deoxy-D-manno-octulosonic acid transferase (Kdo transferase) (EC 2.4.99.12) (Lipid IV(A) 3-deoxy-D-manno-octulosonic acid transferase)	0.0632631	0.827872	-1.95427	0.000100522	0.621616	0.0184052	1.14022	8.16653e-05
Cj0708		RNA pseudouridylate synthase (RNA-uridine isomerase)	0.315126	0.099575	-0.428563	0.0721311	-0.221651	0.292273	0.105748	0.583595
Cj0709	ffh	Signal recognition particle protein	0.165803	0.336448	0.466975	0.0050423	1.04862	4.55857e-06	0.660792	0.000506541
Cj0710	rpsP	30S ribosomal protein S16	0.260061	0.461422	-0.931377	0.0476959	-0.192568	0.6133	1.41354	0.000123012
Cj0711		Uncharacterized protein	-0.176443	0.761737	-0.383586	0.529151	-1.57806	0.0157766	1.6491	0.00091966
Cj0712	rimM	Ribosome maturation factor RimM	-0.357203	0.512772	-2.03511	0.0108433	1.30727	0.00642415	1.10337	0.0156975
Cj0713	trmD	tRNA (guanine-N(1)-)-methyltransferase (EC 2.1.1.228) (M1G-methyltransferase) (tRNA [GM37] methyltransferase)	-1.0101	0.00175566	-1.0582	0.0039142	0.708646	0.00980348	0.112849	0.674897
Cj0714	rplS	50S ribosomal protein L19	0.88783	0.000692445	1.21506	1.10529e-05	1.31557	9.07445e-06	1.26423	1.7016e-05
Cj0715		5-hydroxyisourate hydrolase (HIU hydrolase) (HIUHase) (EC 3.5.2.17)	-0.683221	0.134031	3.1598	1.69562e-06	1.17574	0.0121286	1.20347	0.0111267
Cj0716		Phospho-2-dehydro-3-deoxyheptonate aldolase (EC 2.5.1.54)	0.230307	0.65259	2.22437	7.91327e-05	1.6139	0.00183805	1.77589	0.000932549
Cj0717		Putative ArsC family protein	-0.916218	0.190695	0.418769	0.535942	1.66705	0.00403123	2.52823	4.97848e-05
Cj0718	dnaE	DNA polymerase III subunit alpha (EC 2.7.7.7)	-0.0356923	0.852139	1.43692	4.99487e-08	0.342255	0.0374234	0.0456609	0.78694
Cj0719c		Pyridoxal phosphate homeostasis protein (PLP homeostasis protein)	0.223451	0.294614	0.735672	0.00105901	1.49285	8.24845e-07	1.11976	2.30492e-05
Cj0720c	flaC	Secreted flagellin C	-1.21955	3.0375e-06	1.9516	8.33256e-09	-0.195223	0.293296	-0.183266	0.319466
Cj0721c		Putative integral membrane protein. Functional classification-Membranes, lipoproteins and porins	0.0866655	0.762885	0.425069	0.0956671	-1.20006	0.000213097	-1.47796	2.30945e-05
Cj0722c		Putative DNA methylase	1.93074	4.96308e-09	1.16879	4.84123e-06	0.145717	0.461636	0.556785	0.00454794
Cj0723c		Putative integral membrane zinc-metalloprotease	1.46248	1.26428e-07	2.16067	2.5864e-10	-0.401351	0.0235754	0.223918	0.167446
Cj0724		Uncharacterized protein	-1.03023	8.25459e-06	0.316122	0.0608428	-0.237078	0.158389	-1.6387	1.77132e-08
Cj0725c		Molybdopterin biosynthesis protein	-0.463582	0.0835773	0.05774	0.832695	-1.28223	0.000122274	-1.28441	8.27705e-05
Cj0726c	corA	Magnesium transport protein CorA	-0.967692	2.30454e-05	-0.214472	0.210696	-0.300379	0.0824208	-0.989098	1.44508e-05
Cj0727		Putative periplasmic solute-binding protein	-0.395598	0.204066	0.505048	0.106405	-1.47249	0.000678391	-1.68731	0.000134193
Cj0728		Putative periplasmic protein	-1.00287	6.27432e-05	-0.0768494	0.722958	-2.03365	3.35657e-07	-2.36569	3.51825e-08
Cj0729		Putative type I phosphodiesterase/nucleotide pyrophosphatase	-0.945162	0.0711585	-0.932346	0.109465	-1.04177	0.0582108	-1.12679	0.0333896
Cj0731		Putative ABC transport system permease	-0.472955	0.294393	-1.07978	0.0445191	-2.3423	0.000407639	-1.72934	0.00187368
Cj0732		ABC transport system ATP-binding protein	-0.424079	0.0519132	0.0155715	0.949718	-1.66812	6.89966e-06	-2.09699	4.52834e-07
Cj0733		Putative HAD-superfamily hydrolase	0.367736	0.400745	0.0206049	0.968194	0.316909	0.475457	-0.226282	0.619663
Cj0734c	hisJ	Probable histidine-binding protein (HBP) (p29)	0.0550273	0.670737	-0.364938	0.00235471	-0.478591	0.000284878	-0.22327	0.0508758
Cj0735		Putative periplasmic protein	-4.63715	6.39972e-07	-6.05746	4.79924e-06	0.751165	0.0593909	0.0134916	0.972921
Cj0736		Uncharacterized protein	-1.25966	0.0325429	-0.676029	0.262857	2.09094	6.57368e-05	1.77918	0.000282008
Cj0737		Putative haemagglutination activity domain containing protein	0.47845	0.566942	4.02869	5.42534e-06	2.42557	0.00191608	2.10466	0.00496203
Cj0741		Uncharacterized protein	0.0880303	0.859259	0.344529	0.493318	1.24169	0.00475861	0.584303	0.159472
Cj0757	hrcA	Heat-inducible transcription repressor HrcA	-4.56736	1.43951e-07	-1.8369	0.000177903	0.733593	0.0107099	-0.180807	0.526842
Cj0758	grpE	Protein GrpE (HSP-70 cofactor)	-3.33723	8.96481e-05	-1.21156	0.0455771	2.71604	6.89966e-06	2.2659	4.97848e-05
Cj0759	dnaK	Chaperone protein DnaK (HSP70) (Heat shock 70 kDa protein) (Heat shock protein 70)	-0.738958	0.12814	0.731034	0.113302	2.735	3.15496e-05	2.50729	8.04481e-05
Cj0760		Lactamase_B domain-containing protein	0.351795	0.085607	-0.691201	0.012957	-0.410958	0.0755684	-0.954831	0.00044719
Cj0761		Uncharacterized protein	0.188149	0.287457	0.218255	0.240254	-0.415862	0.0285025	-1.00589	3.42869e-05
Cj0762c	aspB	Aspartate aminotransferase (EC 2.6.1.1)	0.272602	0.2719	-0.63509	0.0058992	-0.712434	0.0030133	-0.398466	0.0759228
Cj0763c	cysE	Serine acetyltransferase (EC 2.3.1.30)	0.395874	0.0445534	-1.3369	8.04365e-05	-1.1245	0.00012348	-1.08093	8.61988e-05
Cj0764c	speA	Arginine decarboxylase (EC 4.1.1.19)	0.110208	0.376396	-0.502127	0.000332872	-0.923756	4.17063e-07	-0.79935	1.9506e-06
Cj0765c	hisS	Histidine--tRNA ligase (EC 6.1.1.21) (Histidyl-tRNA synthetase) (HisRS)	0.37704	0.111514	-0.31613	0.268942	-1.01036	0.00175588	-1.04986	0.000764303
Cj0766c	tmk	Thymidylate kinase (EC 2.7.4.9) (dTMP kinase)	0.136401	0.569539	-0.350912	0.203708	-0.515499	0.0491146	-0.454732	0.0627657
Cj0767c	coaD	Phosphopantetheine adenylyltransferase (EC 2.7.7.3) (Dephospho-CoA pyrophosphorylase) (Pantetheine-phosphate adenylyltransferase) (PPAT)	0.527553	0.00414344	0.622363	0.000963327	0.484552	0.00595458	-0.371436	0.029019
Cj0768c	ubiX	Flavin prenyltransferase UbiX (EC 2.5.1.129)	-0.106206	0.646485	-0.886107	0.00357345	-0.43909	0.0635659	-0.622918	0.00929955
Cj0769c	flgA	Flagella basal body P-ring formation protein FlgA	-0.519195	0.107497	-0.432657	0.221469	0.54028	0.0697254	0.59802	0.040478
Cj0770c		Putative NLPA family lipoprotein	-0.317182	0.277069	0.357981	0.216057	-0.829406	0.00979439	-0.0701321	0.808537
Cj0771c		Putative NLPA family lipoprotein	-1.34363	1.17206e-05	-0.124717	0.595208	-0.647679	0.00684022	-0.149742	0.481107
Cj0772c		Putative NLPA family lipoprotein	-1.46675	1.07654e-05	-0.129447	0.603341	0.37922	0.135828	0.472538	0.0689606
Cj0773c		Putative binding-protein dependent transport system permease protein	0.499421	0.00554493	-0.388347	0.0251755	-0.525578	0.00315465	-0.517002	0.00311434
Cj0774c	metN	Methionine import ATP-binding protein MetN (EC 7.4.2.11)	0.631802	0.000251614	-0.249601	0.0915718	-0.307873	0.0342218	-0.163326	0.238129
Cj0775c	valS	Valine--tRNA ligase (EC 6.1.1.9) (Valyl-tRNA synthetase) (ValRS)	0.378643	0.0260598	-0.150089	0.312128	-0.434363	0.00665442	-0.306	0.0464221
Cj0776c		Putative periplasmic protein	-0.695143	0.0225799	-0.390692	0.160056	-0.892922	0.00328295	-0.328437	0.238129
Cj0777		DNA helicase (EC 3.6.4.12)	-0.0885007	0.62258	-0.963427	7.34475e-05	-0.0376792	0.830767	-0.511883	0.00453368
Cj0778	peb2	Major antigenic peptide PEB2	0.878949	0.00419131	1.09436	0.000399217	0.555401	0.0411653	0.766838	0.00738252
Cj0779	tpx	Thiol peroxidase (Tpx) (EC 1.11.1.24) (Peroxiredoxin tpx) (Prx) (Thioredoxin peroxidase) (Thioredoxin-dependent peroxiredoxin)	1.51913	0.00162005	3.15194	4.1898e-07	0.750999	0.0603142	0.883299	0.0320039
Cj0780	napA	Periplasmic nitrate reductase (EC 1.9.6.1)	-1.71877	0.000104985	1.01546	0.008953	0.419432	0.264608	0.094993	0.808537
Cj0781	napG	Putative ferredoxin	-0.319766	0.28493	0.726508	0.0146446	0.843935	0.00456059	1.04022	0.000825687
Cj0782	napH	Putative ferredoxin	-0.310176	0.487628	0.512758	0.237386	0.0636116	0.884643	0.520205	0.180778
Cj0783	napB	Periplasmic nitrate reductase, electron transfer subunit (Diheme cytochrome c NapB)	-0.598158	0.190191	-0.172328	0.699254	-1.00765	0.022753	-0.797366	0.0646772
Cj0784	napL	Putative periplasmic protein	0.108475	0.756038	-0.486368	0.195094	-0.419855	0.218214	0.0206587	0.948628
Cj0785	napD	Chaperone NapD (NapA signal peptide-binding chaperone NapD)	0.0815884	0.90542	0.655231	0.32484	-0.295453	0.679494	0.333528	0.591148
Cj0787		Uncharacterized protein	0.398079	0.211233	-0.759276	0.0715793	-0.428522	0.237447	0.640454	0.0372879
Cj0788		Uncharacterized protein	-0.0536033	0.785899	-1.04095	0.000151602	0.0175944	0.923054	0.120506	0.483585
Cj0789	cca	Putative multifunctional Cca protein	0.401311	0.046959	-0.452448	0.0455529	1.04773	2.26593e-05	0.65527	0.00182121
Cj0790	purU	Formyltetrahydrofolate deformylase (EC 3.5.1.10) (Formyl-FH(4) hydrolase)	0.0312409	0.854165	-0.971206	1.16988e-05	0.163914	0.268793	-0.447869	0.00490327
Cj0791c		Putative aminotransferase	0.0445711	0.732086	-0.88265	2.17802e-06	0.0204707	0.866742	-0.131938	0.249457
Cj0792		DUF234 domain-containing protein	-0.618279	0.294614	-0.888184	0.193771	1.114	0.027308	1.54586	0.00210111
Cj0793	flgS	Histidine kinase (EC 2.7.13.3)	0.997932	1.85148e-05	-0.142184	0.499936	1.09521	6.11716e-06	0.322578	0.0725685
Cj0794		Uncharacterized protein	-0.413404	0.219486	0.584165	0.0824209	2.52204	2.73464e-08	1.46262	3.11498e-05
Cj0795c	murF	UDP-N-acetylmuramoyl-tripeptide D-alanyl-D-alanine ligase (EC 6.3.2.10)	-1.46883	4.09011e-05	-0.531943	0.0622749	0.980397	0.00139236	0.0927401	0.740164
Cj0796c		Putative hydrolase	0.0629273	0.765583	0.509855	0.0143177	-0.401068	0.0525875	-0.814553	0.000564767
Cj0797c		Antitoxin	-0.434266	0.408854	0.823898	0.0959954	0.738136	0.114181	1.43382	0.00203144
Cj0798c	ddl	D-alanine--D-alanine ligase (EC 6.3.2.4) (D-Ala-D-Ala ligase) (D-alanylalanine synthetase)	-0.192992	0.478475	-0.700691	0.0185633	-0.625476	0.0227585	0.0320568	0.903625
Cj0799c	ruvA	Holliday junction ATP-dependent DNA helicase RuvA (EC 3.6.4.12)	0.124859	0.64357	-0.489768	0.116675	-0.170734	0.525169	-0.401987	0.123518
Cj0800c		Putative ATPase	-0.0741965	0.781985	-0.561292	0.0349948	0.730322	0.00357439	0.61984	0.0100402
Cj0801	murJ	Probable lipid II flippase MurJ	0.363075	0.255902	0.0824428	0.820285	1.02782	0.00205817	1.0819	0.00110763
Cj0802	cysS	Cysteine--tRNA ligase (EC 6.1.1.16) (Cysteinyl-tRNA synthetase) (CysRS)	0.510634	0.000777502	0.36525	0.0105228	-0.556966	0.000538108	-0.3252	0.0172336
Cj0803	msbA	Lipid export ABC transport protein	0.343474	0.0238564	-0.608254	0.00110764	-0.917914	1.40192e-05	-0.6334	0.000299133
Cj0804	pyrD	Dihydroorotate dehydrogenase (quinone) (EC 1.3.5.2) (DHOdehase) (Dihydroorotate oxidase)	-0.461194	0.00892364	-0.706195	0.000206597	0.393176	0.0184767	-0.314274	0.0509855
Cj0805		Putative zinc protease	-0.286753	0.131076	-0.891185	0.00044902	-0.266304	0.159811	-0.273713	0.132029
Cj0806	dapA	4-hydroxy-tetrahydrodipicolinate synthase (HTPA synthase) (EC 4.3.3.7)	0.2236	0.310681	0.019385	0.930385	0.0202282	0.923054	-0.166754	0.413131
Cj0807		Putative oxidoreductase	0.361879	0.104443	-0.256719	0.225127	-0.116256	0.580443	-0.27518	0.181247
Cj0808c		Small hydrophobic protein	-0.0956481	0.710742	-0.618465	0.0401741	-0.133506	0.595765	-0.278486	0.239031
Cj0809c		Putative hydrolase	-0.585109	0.0321034	0.134745	0.631759	0.0396924	0.881721	0.243227	0.312138
Cj0810	nadE	NH(3)-dependent NAD(+) synthetase (EC 6.3.1.5)	0.764276	0.000381583	1.06738	1.25406e-05	1.05563	1.19201e-05	0.537773	0.0054838
Cj0811	lpxK	Tetraacyldisaccharide 4'-kinase (EC 2.7.1.130) (Lipid A 4'-kinase)	0.813831	1.74504e-06	-0.352208	0.0240064	-0.597513	0.000337322	-0.427366	0.00282225
Cj0812	thrC	Threonine synthase (EC 4.2.3.1)	0.242388	0.0871138	0.378521	0.00711517	-0.27654	0.0401235	-0.323451	0.0176279
Cj0813	kdsB	3-deoxy-manno-octulosonate cytidylyltransferase (EC 2.7.7.38)	0.762568	2.93526e-05	-0.162248	0.270467	-0.572318	0.000603225	-0.574023	0.00044512
Cj0814		Uncharacterized protein	-1.14611	0.027024	-2.05769	0.00232624	-1.43444	0.0113377	-2.32973	0.000471247
Cj0815		Uncharacterized protein	-0.99675	0.147965	0.819215	0.180141	1.45069	0.0101495	1.90825	0.000750407
Cj0817	glnH	Putative glutamine binding periplasmic protein	0.297555	0.274945	1.05331	0.000302629	0.417411	0.0970363	0.187756	0.453437
Cj0818		Putative lipoprotein	-0.0932356	0.732086	-1.70751	0.000129166	-3.54166	2.50732e-07	-3.32453	1.54716e-07
Cj0819		Small hydrophobic protein	-0.0793746	0.90542	-0.703465	0.366793	-0.111184	0.871395	-0.18759	0.775398
Cj0820c	fliP	Flagellar biosynthetic protein FliP	-0.46554	0.0903977	-2.04164	1.09239e-05	-1.09164	0.000833875	-1.17475	0.000305574
Cj0821	glmU	Bifunctional protein GlmU [Includes: UDP-N-acetylglucosamine pyrophosphorylase (EC 2.7.7.23) (N-acetylglucosamine-1-phosphate uridyltransferase); Glucosamine-1-phosphate N-acetyltransferase (EC 2.3.1.157)]	0.266153	0.134234	0.422286	0.0160579	-0.103075	0.540089	-0.0931598	0.583165
Cj0822	dfp	Coenzyme A biosynthesis bifunctional protein CoaBC (DNA/pantothenate metabolism flavoprotein) (Phosphopantothenoylcysteine synthetase/decarboxylase) (PPCS-PPCDC) [Includes: Phosphopantothenoylcysteine decarboxylase (PPC decarboxylase) (PPC-DC) (EC 4.1.1.36) (CoaC); Phosphopantothenate--cysteine ligase (EC 6.3.2.5) (CoaB) (Phosphopantothenoylcysteine synthetase) (PPC synthetase) (PPC-S)]	0.654429	0.0017018	0.199371	0.30825	0.141742	0.451021	0.328304	0.0724987
Cj0823		Uncharacterized protein	0.776085	0.00210121	-0.193317	0.512364	0.129529	0.616656	0.513717	0.0300858
Cj0824	uppS	Isoprenyl transferase (EC 2.5.1.-)	0.954608	5.10754e-05	-0.0646167	0.783869	0.0658823	0.759706	0.138329	0.481651
Cj0825		Putative processing peptidase	0.687064	0.176562	-1.08562	0.0969262	-1.87873	0.00854367	-0.144014	0.798427
Cj0826		Putative integral membrane protein	0.00483027	0.983607	-0.503761	0.0295088	-0.441761	0.0351467	-0.0954049	0.624683
Cj0827	truA	tRNA pseudouridine synthase A (EC 5.4.99.12) (tRNA pseudouridine(38-40) synthase) (tRNA pseudouridylate synthase I) (tRNA-uridine isomerase I)	-0.329777	0.154275	-0.944657	0.00297372	1.33166	3.29182e-06	0.673234	0.0027947
Cj0828c	ilvA	Threonine dehydratase biosynthetic (EC 4.3.1.19)	0.685452	6.24767e-05	-0.178585	0.225195	-0.561511	0.000681579	-0.703017	6.34926e-05
Cj0829c		Putative CoA binding domain containing protein	0.199712	0.784793	-0.170677	0.834095	1.16164	0.0584064	1.12662	0.0564013
Cj0830		Putative integral membrane protein	-2.31493	1.53189e-05	0.993197	0.00223937	1.09466	0.000600038	0.945424	0.00164598
Cj0831c	trmA	tRNA/tmRNA (uracil-C(5))-methyltransferase (EC 2.1.1.-) (EC 2.1.1.35) (tRNA (uracil(54)-C(5))-methyltransferase) (tRNA(m5U54)-methyltransferase) (RUMT) (tmRNA (uracil(341)-C(5))-methyltransferase)	0.382579	0.349616	-0.96861	0.0752174	0.17831	0.676439	0.686881	0.0740259
Cj0832c		Putative Na+/H+ antiporter family protein	0.214862	0.521485	-1.74457	2.85367e-05	-1.33486	0.000248003	-0.94684	0.00362275
Cj0833c		Putative oxidoreductase	-0.0506115	0.894724	-0.693887	0.0386331	-0.790269	0.0181901	-0.534674	0.096199
Cj0834c		Ankyrin repeat-containing putative periplasmic protein	0.134191	0.750997	-0.714974	0.0940319	0.453782	0.222848	0.676278	0.0668479
Cj0835c	acnB	Aconitate hydratase B (EC 4.2.1.3) (EC 4.2.1.99) (2-methylisocitrate dehydratase)	-0.266813	0.368808	0.261673	0.33229	-0.463251	0.0881508	-0.197417	0.477003
Cj0836	ogt	Methylated-DNA--protein-cysteine methyltransferase (EC 2.1.1.63) (6-O-methylguanine-DNA methyltransferase) (MGMT) (O-6-methylguanine-DNA-alkyltransferase)	0.382107	0.0703222	0.388282	0.0940319	0.60422	0.00642823	0.359713	0.0782133
Cj0837c		Uncharacterized protein	-0.0420284	0.90542	-0.867892	0.0442638	0.250788	0.456652	0.195562	0.544365
Cj0838c	metG	Methionine--tRNA ligase (EC 6.1.1.10) (Methionyl-tRNA synthetase) (MetRS)	0.247131	0.030761	-0.220983	0.0453757	-0.548666	4.80187e-05	-0.477721	0.000162648
Cj0840c	fbp	Fructose-1,6-bisphosphatase class 1 (FBPase class 1) (EC 3.1.3.11) (D-fructose-1,6-bisphosphate 1-phosphohydrolase class 1)	-0.342138	0.0115002	-0.406866	0.00469715	-0.457715	0.00137308	-0.572852	0.000145863
Cj0841c	mobB	Putative molybdopterin-guanine dinucleotide biosynthesis protein	-0.351709	0.441765	-0.450488	0.351786	2.0494	6.51922e-05	1.64323	0.000511439
Cj0842		Putative lipoprotein	-0.0998499	0.546033	-0.764107	0.000401289	0.292308	0.0595997	-0.43894	0.00828998
Cj0843c		Putative secreted transglycosylase	0.260505	0.109607	-0.756083	9.509e-05	-0.917531	1.0462e-05	-0.352706	0.0240776
Cj0844c		Putative integral membrane protein	-0.163285	0.770762	-0.736119	0.231769	-2.09121	0.00418588	-0.165531	0.751259
Cj0845c	gltX1	Glutamate--tRNA ligase 1 (EC 6.1.1.17) (Glutamyl-tRNA synthetase 1) (GluRS 1)	0.119013	0.459406	0.140584	0.33816	-0.642838	0.0002389	-0.494504	0.00211509
Cj0846		Uncharacterized metallophosphoesterase Cj0846 (EC 3.1.-.-)	0.0773796	0.566293	-0.327482	0.0184203	-0.266394	0.0385699	-0.278492	0.0285267
Cj0847	psd	Phosphatidylserine decarboxylase proenzyme (EC 4.1.1.65) [Cleaved into: Phosphatidylserine decarboxylase alpha chain; Phosphatidylserine decarboxylase beta chain]	0.121112	0.69402	0.437647	0.124677	0.07156	0.8077	0.407054	0.131731
Cj0848c		Uncharacterized protein	-0.11168	0.643077	-1.07247	0.00122015	-0.186689	0.433648	-0.622021	0.0116761
Cj0849c		Uncharacterized protein	0.51956	0.0464349	-1.5186	0.000593799	-0.15286	0.596538	0.0429929	0.878952
Cj0850c		Putative MFS (Major Facilitator Superfamily) transport protein	0.14811	0.588245	-0.0654901	0.831054	0.995153	0.000508655	0.831006	0.00192076
Cj0852c		Putative integral membrane protein	-0.0418093	0.874566	-0.857267	0.00851365	-0.663348	0.0185337	-0.316959	0.190446
Cj0853c	#N/A	#N/A	0.0423709	0.808487	0.72011	8.0115e-05	-0.0662275	0.665643	-0.0244683	0.878904
Cj0854c		Putative periplasmic protein	-0.91228	0.000542326	-0.502096	0.0343734	-0.481752	0.0339702	-1.3004	1.53705e-05
Cj0855	folD	Bifunctional protein FolD [Includes: Methylenetetrahydrofolate dehydrogenase (EC 1.5.1.5); Methenyltetrahydrofolate cyclohydrolase (EC 3.5.4.9)]	1.41364	1.57655e-05	-0.156532	0.505842	0.472392	0.0435443	-0.0599945	0.803207
Cj0856	lepP	Signal peptidase I (EC 3.4.21.89)	1.10226	0.000313583	-0.323821	0.167167	-0.352171	0.13445	-0.220361	0.346249
Cj0857c	moeA	Molybdopterin molybdenumtransferase (EC 2.10.1.1)	0.326777	0.0295797	-0.0457519	0.781437	0.16748	0.253694	0.142298	0.311235
Cj0858c	murA	UDP-N-acetylglucosamine 1-carboxyvinyltransferase (EC 2.5.1.7) (Enoylpyruvate transferase) (UDP-N-acetylglucosamine enolpyruvyl transferase) (EPT)	-0.148526	0.317318	0.286086	0.0465467	-0.0414045	0.776342	-0.24396	0.0801998
Cj0859c		Uncharacterized protein	-2.70976	1.43388e-07	-2.16782	1.15849e-06	-1.06515	0.00249051	-1.35051	0.000312204
Cj0860		Putative integral membrane protein	0.0917477	0.656971	-0.97345	0.000801357	-0.644498	0.00618958	-0.185539	0.337449
Cj0861c	pabA	Para-aminobenzoate synthase glutamine amidotransferase component II (EC 4.1.3.-, EC 6.3.5.8)	-0.0604487	0.920375	-0.31642	0.641366	-0.492897	0.421093	-0.0155244	0.977354
Cj0862c	pabB	Para-aminobenzoate synthase component I (EC 4.1.3.-, EC 6.3.5.8)	0.530383	0.0812317	-0.550359	0.161263	0.251857	0.43445	0.49421	0.0952669
Cj0863c	xerH	Tyrosine recombinase XerH	-0.180934	0.515951	0.139846	0.635807	1.32888	2.40087e-05	0.732058	0.00524267
Cj0864		Putative periplasmic protein	-2.73547	2.95496e-05	-1.93659	0.00153253	-1.92406	0.000614689	-2.13625	0.000144236
Cj0865	dsbI	Putative protein-disulfide oxidoreductase DsbI	-1.70785	0.000147978	-1.97513	0.000348311	-0.887536	0.0166641	-1.27369	0.00129382
Cj0872	dsbA	Thiol:disulfide interchange protein DsbA	0.280858	0.357856	0.451516	0.116185	-0.726099	0.0170049	-0.628881	0.0318741
Cj0873c		Uncharacterized protein	-1.56919	0.00244633	-0.553276	0.243994	1.89007	2.04578e-05	1.06818	0.00451886
Cj0874c		Putative cytochrome C	-1.14471	0.0124949	3.07639	3.50548e-08	1.29483	0.00115527	1.78293	3.83428e-05
Cj0876c		Putative periplasmic protein	-1.16271	0.0276664	1.63932	0.000498525	0.0518169	0.913939	0.703774	0.0805994
Cj0878		Uncharacterized protein	-2.04236	1.6238e-07	-1.84891	2.27633e-06	0.0121415	0.956627	-0.0876893	0.69374
Cj0879c		Putative periplasmic protein	0.771587	0.00011074	-0.431253	0.0390844	0.625324	0.000971177	0.050135	0.77502
Cj0881c		Uncharacterized protein	0.88298	0.0128041	0.139163	0.740318	0.901158	0.011727	1.3511	0.000309575
Cj0882c	flhA	Flagellar biosynthesis protein FlhA	0.789139	4.29492e-05	-0.236371	0.0978683	0.0849753	0.553741	0.126684	0.371648
Cj0883c		Putative transcriptional regulator	0.153198	0.564926	0.652926	0.0107477	0.989381	0.000508655	0.70011	0.00687616
Cj0884	rpsO	30S ribosomal protein S15	0.296307	0.308707	1.1577	0.000261461	1.77735	4.88769e-06	0.469969	0.0841551
Cj0886c	ftsK	DNA translocase FtsK	0.0744824	0.639889	-1.43279	1.21896e-08	0.326041	0.0239649	-0.0258277	0.862302
Cj0887c	flaD	Flagellin	0.696969	0.000573206	0.338629	0.0366098	2.58304	6.57017e-11	1.55115	6.92512e-08
Cj0888c		ABC transport system ATP-binding protein	0.968412	7.64854e-06	-0.0502382	0.799869	0.629774	0.000824049	0.607932	0.000829011
Cj0889c		Histidine kinase (EC 2.7.13.3)	0.687067	0.019411	-0.283732	0.424614	1.18901	0.000281017	1.06082	0.000594908
Cj0890c		Putative sensory transduction transcriptional regulator	0.215861	0.176713	-1.40276	4.01086e-06	0.81355	3.13776e-05	0.758206	5.21406e-05
Cj0891c	serA	D-3-phosphoglycerate dehydrogenase (EC 1.1.1.95)	0.580799	0.00168133	-0.814454	0.000104652	-0.0506547	0.760899	-0.00806389	0.959891
Cj0892c		Putative periplasmic protein	-0.0333482	0.880259	-1.62293	1.66544e-05	-0.103389	0.624733	0.249869	0.188446
Cj0893c	rpsA	30S ribosomal protein S1	0.261339	0.122479	-0.118376	0.435	0.292401	0.065766	0.288171	0.0722301
Cj0894c	ispH	4-hydroxy-3-methylbut-2-enyl diphosphate reductase (HMBPP reductase) (EC 1.17.7.4)	0.379514	0.0262437	-0.476481	0.0165344	0.483823	0.00545864	0.769028	7.91142e-05
Cj0895c	aroA	3-phosphoshikimate 1-carboxyvinyltransferase (EC 2.5.1.19) (5-enolpyruvylshikimate-3-phosphate synthase) (EPSP synthase) (EPSPS)	0.60151	0.000170447	-0.37636	0.0103512	-0.172641	0.190509	0.349007	0.009865
Cj0896c	#N/A	#N/A	0.284805	0.216767	0.0969562	0.659673	-0.14109	0.509744	0.492733	0.0268219
Cj0897c	#N/A	#N/A	0.133956	0.315619	0.0438893	0.730906	0.300157	0.0190779	0.121942	0.319466
Cj0898		Putative histidine triad (HIT) family protein	-0.37594	0.0114517	0.613087	0.000138949	0.365286	0.0106942	-0.0600242	0.664777
Cj0899c	thiJ	4-methyl-5(Beta-hydroxyethyl)-thiazole monophosphate synthesis protein	-0.31758	0.00885235	1.71849	3.04839e-11	0.782356	1.08895e-06	1.32238	1.44608e-09
Cj0901		Putative amino acid ABC tansporter permease protein	0.267454	0.334405	0.801402	0.00566852	0.778687	0.0055986	0.66662	0.0135832
Cj0902	glnQ	Putative glutamine transport ATP-binding protein	0.411141	0.0471219	0.388281	0.0643122	-0.382903	0.0681362	-0.576266	0.00789054
Cj0903c		Putative amino-acid transport protein	-0.0202939	0.904204	0.328889	0.0255681	-0.0158335	0.916805	-0.09329	0.530084
Cj0904c	trmL	tRNA (cytidine(34)-2'-O)-methyltransferase (EC 2.1.1.207) (tRNA (cytidine/uridine-2'-O-)-methyltransferase TrmL)	-0.0290077	0.940918	-0.0931888	0.825305	1.28996	0.000442128	0.784254	0.0165744
Cj0905c	alr	Alanine racemase (EC 5.1.1.1)	0.202162	0.392339	-0.565135	0.0436291	-0.0729704	0.767449	0.440503	0.0487499
Cj0906c		Putative periplasmic protein	0.202506	0.229928	0.625418	0.00044421	0.382086	0.0188293	0.333667	0.038501
Cj0908		Putative periplasmic protein	-0.297093	0.511549	-0.821583	0.110566	0.728567	0.071586	-0.769632	0.0884775
Cj0909		Putative periplasmic protein	-1.33057	0.0014675	-2.27456	1.00884e-05	-2.04742	2.17766e-05	-1.76919	7.68791e-05
Cj0910		Putative periplasmic protein	-1.48277	0.0608584	-2.64727	0.0177779	-0.439411	0.534588	0.737511	0.200181
Cj0911		Putative periplasmic protein	-0.262073	0.478475	-2.42997	0.00024931	-0.757325	0.0516198	-0.731533	0.0469618
Cj0912c	cysM	Cysteine synthase B (CSase B) (EC 2.5.1.47) (O-acetylserine (thiol)-lyase B) (OAS-TL B) (O-acetylserine sulfhydrylase B)	2.05641	5.45735e-06	1.3341	0.000169375	0.434042	0.144855	0.735624	0.0178456
Cj0913c	hup	DNA-binding protein HU (HCj)	0.707421	0.0337898	-0.00170159	0.994596	-1.19476	0.000463309	-1.42024	8.27705e-05
Cj0914c	ciaB	CiaB protein	1.07471	5.35922e-05	2.32605	2.06793e-09	0.352611	0.0880498	1.14994	2.15268e-05
Cj0915		Putative hydrolase	2.35822	5.69659e-06	2.3466	2.19313e-06	1.03724	0.00614581	0.502987	0.151163
Cj0916c		Uncharacterized protein	-0.354053	0.365873	-0.861587	0.0712114	0.182697	0.6271	1.03505	0.00437655
Cj0917c	cstA	Peptide transporter CstA (Carbon starvation protein A)	0.311254	0.332157	0.750913	0.0132	0.0544581	0.859502	1.18387	0.000780683
Cj0918c	prs	Ribose-phosphate pyrophosphokinase (RPPK) (EC 2.7.6.1) (5-phospho-D-ribosyl alpha-1-diphosphate) (Phosphoribosyl diphosphate synthase) (Phosphoribosyl pyrophosphate synthase) (P-Rib-PP synthase) (PRPP synthase) (PRPPase)	0.097743	0.478475	0.345269	0.0084906	0.0615532	0.62764	0.103196	0.408999
Cj0919c		Putative ABC-type amino-acid transporter permease protein	0.254402	0.501061	0.656239	0.0587298	0.347922	0.315039	1.73699	9.55458e-05
Cj0920c		Putative ABC-type amino-acid transporter permease protein	0.209136	0.430455	-0.9367	0.00105875	0.051612	0.839445	0.585706	0.0209333
Cj0921c	peb1A	Major cell-binding factor (CBF1) (PEB1)	-0.32145	0.296969	-0.0521055	0.857125	-0.462377	0.100152	0.78999	0.0113418
Cj0922c	peb1C	Probable ABC transporter ATP-binding protein PEB1C	-0.265849	0.386021	-0.820614	0.00435394	-0.478239	0.0868043	-0.338483	0.2265
Cj0923c	cheR	Chemotaxis protein methyltransferase (EC 2.1.1.80)	-0.252669	0.171396	0.952531	2.19305e-05	0.167724	0.344573	-0.146186	0.400707
Cj0924c	cheB'	Putative MCP protein-glutamate methylesterase (EC 3.1.1.61)	-0.327741	0.00554493	0.519537	6.22598e-05	0.325962	0.00446123	-0.194983	0.0661943
Cj0925	rpiB	Ribose 5-phosphate isomerase (EC 5.3.1.6)	-0.279695	0.320099	-0.279153	0.314344	0.879344	0.00267297	0.100812	0.710746
Cj0926		Putative membrane protein	-1.16859	0.0814654	0.0387619	0.954053	-0.45065	0.473036	0.842436	0.099666
Cj0927	apt	Adenine phosphoribosyltransferase (APRT) (EC 2.4.2.7)	-0.0894512	0.616251	-0.051948	0.767696	-0.317348	0.0562078	-0.339839	0.038745
Cj0928		Putative integral membrane protein (DedA family)	-0.352054	0.0813114	-0.494705	0.0211118	-1.37858	3.5031e-06	-0.718382	0.00104959
Cj0929	pepA	Probable cytosol aminopeptidase (EC 3.4.11.1) (Leucine aminopeptidase) (LAP) (EC 3.4.11.10) (Leucyl aminopeptidase)	1.98391e-05	0.999867	0.102036	0.505441	-0.637913	0.000339688	-0.0153325	0.915775
Cj0930	ychF	Ribosome-binding ATPase YchF	0.322423	0.0292962	0.248126	0.0744948	-0.192742	0.159811	0.00496088	0.971644
Cj0931c	argH	Argininosuccinate lyase (ASAL) (EC 4.3.2.1) (Arginosuccinase)	0.455788	0.00157142	-0.0922004	0.465474	0.233946	0.0591943	0.459388	0.00102514
Cj0932c	pckA	Phosphoenolpyruvate carboxykinase (ATP) (PCK) (PEP carboxykinase) (PEPCK) (EC 4.1.1.49)	0.545913	0.0026952	0.776335	6.08143e-05	-0.131347	0.404987	0.252244	0.109257
Cj0933c	pycB	Putative pyruvate carboxylase B subunit (EC 6.4.1.1)	0.387542	0.023906	0.182463	0.226116	-0.323623	0.0367696	-0.123092	0.419634
Cj0934c		Putative sodium:amino-acid symporter family protein	0.653576	0.0730554	-0.591737	0.191641	-1.10257	0.0166438	-0.616361	0.113477
Cj0935c		Putative sodium:amino-acid symporter family protein	0.384824	0.220434	0.57884	0.0556566	-0.632461	0.0405898	-0.36795	0.208634
Cj0936	atpE	ATP synthase subunit c (ATP synthase F(0) sector subunit c) (F-type ATPase subunit c) (F-ATPase subunit c) (Lipid-binding protein)	0.349269	0.567582	0.106497	0.848573	2.02009	0.00149141	1.31228	0.0232135
Cj0937		Putative integral membrane protein	-0.119236	0.814492	0.483668	0.316741	-1.35364	0.0220329	-1.2026	0.0255147
Cj0938c	aas	Putative 2-acylglycerophosphoethanolamine acyltransferase / acyl-acyl carrier protein synthetase	0.410228	0.00336689	0.279986	0.0272628	0.159078	0.194692	0.0483403	0.701112
Cj0939c		Uncharacterized protein	0.544401	0.316172	0.195985	0.76439	1.63399	0.00257297	0.501493	0.335869
Cj0940c	glnP	Putative glutamine transport system permease	0.559026	0.0433814	0.154495	0.639262	0.53903	0.056069	-0.0722758	0.810194
Cj0941c		Putative permease	0.0521698	0.777933	-1.49965	2.94236e-06	0.372654	0.0272465	-0.03238	0.852158
Cj0942c	secA	Protein translocase subunit SecA (EC 7.4.2.8)	-0.39976	0.00121297	-0.682806	4.38845e-06	0.0335445	0.760899	-0.414694	0.000636297
Cj0943	lolA	Outer-membrane lipoprotein carrier protein	-0.405425	0.175895	-0.183994	0.56273	-1.05217	0.00264055	-0.517678	0.0749466
Cj0944c		Putative periplasmic protein	0.314787	0.0349996	-0.5597	0.00178455	-0.335835	0.027308	-0.596689	0.00044917
Cj0945c	pif1	ATP-dependent DNA helicase pif1 (EC 3.6.4.12)	-0.298676	0.0300512	0.214785	0.11198	0.354383	0.00895308	-0.398106	0.00455158
Cj0946		Putative lipoprotein	1.22748	0.000151522	0.406614	0.177202	-0.547673	0.080566	-0.444803	0.127833
Cj0947c		Putative carbon-nitrogen hydrolase	1.15675	0.000207357	1.23996	8.65461e-05	0.43339	0.0958952	0.235177	0.354112
Cj0948c		Putative cation efflux family protein	-0.397446	0.254138	-0.827263	0.0494721	-0.943639	0.0185871	0.337488	0.269102
Cj0949c		Putative peptidyl-arginine deiminase family protein	0.196592	0.300208	1.00268	1.86804e-05	0.216774	0.241283	-0.0569946	0.761953
Cj0950c		Putative lipoprotein	0.836843	7.32247e-05	0.153093	0.32798	-0.633393	0.000508655	-0.602751	0.000746226
Cj0951c		Putative MCP-domain signal transduction protein	-0.603281	0.0403474	-1.94077	1.79389e-05	-1.19887	0.000497569	-1.28099	0.000188518
Cj0952c		Putative HAMP containing membrane protein	-0.745383	0.0153655	-1.73341	2.19305e-05	-0.709006	0.0166377	-1.00847	0.00143503
Cj0953c	purH	Bifunctional purine biosynthesis protein PurH [Includes: Phosphoribosylaminoimidazolecarboxamide formyltransferase (EC 2.1.2.3) (AICAR transformylase); IMP cyclohydrolase (EC 3.5.4.10) (ATIC) (IMP synthase) (Inosinicase)]	0.322455	0.0621136	-1.16155	4.09281e-05	-1.08288	2.74411e-05	-0.745203	0.000418437
Cj0954c		Putative DnaJ-like protein	0.22939	0.19823	-1.09163	0.00014649	-0.946288	0.000212494	-0.481936	0.0136997
Cj0955c	#N/A	#N/A	0.494261	0.00147786	-0.653943	0.00067542	-0.480633	0.00353687	-0.557542	0.000818469
Cj0956c	mnmE	tRNA modification GTPase MnmE (EC 3.6.-.-)	0.624851	0.00891576	-1.12703	0.00123844	0.164231	0.486668	0.328871	0.139171
Cj0957c		Jag_N domain-containing protein	0.295322	0.175002	-1.35059	2.70408e-05	-0.915095	0.000487904	-0.237494	0.249399
Cj0958c	yidC	Membrane protein insertase YidC (Foldase YidC) (Membrane integrase YidC) (Membrane protein YidC)	-0.0437939	0.854165	-1.3994	3.41815e-06	-1.33091	4.36521e-06	-0.674737	0.00236635
Cj0959c		Putative membrane protein insertion efficiency factor	-0.560745	0.280429	-0.766777	0.203602	0.962796	0.0345318	1.62902	0.000510766
Cj0960c	rnpA	Ribonuclease P protein component (RNase P protein) (RNaseP protein) (EC 3.1.26.5) (Protein C5)	-0.732198	0.0358815	-1.0994	0.0100635	0.441652	0.159138	1.52264	5.1477e-05
Cj0961c	rpmH	50S ribosomal protein L34	0.691713	0.213013	1.12062	0.0525871	-0.841347	0.197526	1.39018	0.0091844
Cj0962		Putative acetyltransferase	-0.261242	0.604329	0.86771	0.0660212	0.890977	0.0423485	1.16411	0.00702459
Cj0963		UDG domain-containing protein	-1.2065	0.0318573	-0.664462	0.256985	0.322058	0.490953	1.66706	0.000309641
Cj0964		Putative periplasmic protein	-0.00249814	0.98906	-0.853429	1.86524e-05	-0.977134	2.66054e-06	-0.621954	0.000172296
Cj0965c		Putative acyl-CoA thioester hydrolase (EC 3.1.2.-)	-0.551433	0.026733	-1.09358	0.00034151	0.843618	0.00121195	-1.02673	0.000251334
Cj0967		Putative periplasmic protein	-2.77984	2.18224e-05	-1.72258	0.00246681	-0.53339	0.170361	-0.193551	0.587722
Cj0971		Uncharacterized protein	-0.144177	0.686821	-1.06575	0.017357	-0.0173017	0.959727	-0.117296	0.729216
Cj0975		Putative outer-membrane protein	0.706277	0.0962744	1.91334	0.000112433	1.26543	0.00430902	0.405158	0.338266
Cj0976	cmoB	tRNA U34 carboxymethyltransferase (EC 2.5.1.-)	-0.589583	0.0192469	-0.765554	0.0103089	-0.600298	0.0209756	-0.703745	0.00627254
Cj0977		Uncharacterized protein	-2.30967	2.49007e-07	-1.88111	1.35023e-06	0.624168	0.0445082	-0.206729	0.490903
Cj0978c		Putative lipoprotein	-0.209182	0.31134	-0.37585	0.106866	-0.184449	0.376097	-1.21214	3.13294e-05
Cj0979c		Putative secreted nuclease (EC 3.1.31.1)	0.697275	0.00763256	-0.210811	0.503035	0.220143	0.407791	0.285464	0.247941
Cj0980		Putative peptidase	-0.292087	0.0453774	-0.489681	0.00164792	-0.299532	0.032344	-0.34056	0.0160274
Cj0981c	cjaB	Putative MFS (Major Facilitator Superfamily) transport protein	0.935233	3.4282e-06	0.390749	0.00573675	-0.319303	0.0198359	-0.32081	0.0193791
Cj0982c	cjaA	Putative amino-acid transporter periplasmic solute-binding protein	2.14235	3.06497e-09	1.44122	4.99487e-08	-0.546917	0.00182275	-0.527805	0.00250242
Cj0983		Uncharacterized lipoprotein Cj0983	0.242641	0.282663	0.168991	0.444999	-0.504587	0.0247032	-0.0758543	0.729776
Cj0984		Uncharacterized protein Cj0984	-0.25275	0.324761	-1.29662	0.000742144	-0.91969	0.00320265	-0.70839	0.00979459
Cj0985c	hipO	Hippurate hydrolase (EC 3.5.1.32) (Benzoylglycine amidohydrolase) (Hippuricase)	1.19219	2.40946e-05	1.71236	3.52424e-07	0.170405	0.485939	-0.148329	0.539863
Cj0987c		Uncharacterized protein Cj0987c	1.18713	0.00499943	1.75661	8.99306e-05	-0.313202	0.399894	-0.380145	0.293958
Cj0989		Putative membrane protein	-0.878829	0.0903657	-1.12376	0.0750272	0.152898	0.7592	-0.433488	0.367517
Cj0990c		Uncharacterized protein Cj0990c	-0.0651646	0.827258	-0.789787	0.0241058	0.294511	0.271338	0.818495	0.00201714
Cj0991c		Glycolate oxidase iron-sulfur subunit (EC 1.1.99.14)	0.884385	2.96617e-06	-0.317725	0.044316	0.216029	0.117913	0.304082	0.0266461
Cj0992c		Coproporphyrinogen-III oxidase (EC 1.3.98.3)	0.57628	4.1648e-05	0.407704	0.000859934	-0.285983	0.0118653	-0.0627654	0.55939
Cj0993c		UPF0763 protein Cj0993c	0.226676	0.0962671	0.0970468	0.519708	-0.280337	0.0507927	0.231347	0.0783226
Cj0994c	argF	Ornithine carbamoyltransferase, anabolic (OTCase) (EC 2.1.3.3)	0.184998	0.322532	0.30738	0.0840258	-0.115199	0.512957	0.244006	0.159879
Cj0995c	hemB	Delta-aminolevulinic acid dehydratase (EC 4.2.1.24)	0.299967	0.0788302	0.269154	0.083415	0.0936605	0.552684	0.225535	0.152583
Cj0996	ribA	GTP cyclohydrolase II (EC 3.5.4.25)	0.179363	0.312682	1.06641	5.29175e-06	0.476131	0.0090096	0.288892	0.0869464
Cj0997	rsmG	Ribosomal RNA small subunit methyltransferase G (EC 2.1.1.170) (16S rRNA 7-methylguanosine methyltransferase) (16S rRNA m7G methyltransferase)	-0.169848	0.632902	-0.55891	0.157701	0.235815	0.475108	0.299493	0.32847
Cj0998c		Putative periplasmic protein	1.12426	1.56305e-06	1.93012	5.64256e-10	0.318909	0.0375517	0.273945	0.0722427
Cj0999c		UPF0324 membrane protein Cj0999c	0.522629	0.0330446	0.823348	0.00309616	0.17911	0.487146	0.038686	0.884428
Cj1000		Putative transcriptional regulator (LysR family)	0.232866	0.318208	1.02431	0.000202474	-0.367928	0.149985	-0.501821	0.0445955
Cj1001	rpoD	RNA polymerase sigma factor RpoD (Sigma-70)	-1.16161	9.87268e-07	-1.31149	5.13961e-08	-0.10678	0.505783	-0.909227	1.3503e-05
Cj1002c		Putative phosphoglycerate/bisphosphoglycerate mutase (EC 3.1.3.-)	-0.0960398	0.730312	-0.768272	0.0176871	-0.506755	0.0649057	-1.15403	0.000435228
Cj1003c		Putative integral membrane protein	-0.393644	0.181755	-1.81536	0.000226929	-1.07016	0.00354019	-1.20652	0.00095124
Cj1004		Putative periplasmic protein	-0.144931	0.716658	0.200711	0.633855	2.71139	8.42928e-08	1.10701	0.00196792
Cj1005c		Putative membrane bound ATPase (EC 3.4.24.-)	0.624392	0.00152099	-0.607157	0.00302496	-0.726161	0.000517724	-0.318435	0.0650612
Cj1006c		Putative MiaB-like tRNA modifying enzyme	1.09336	2.6673e-05	-0.370168	0.0982464	-0.40465	0.056583	-0.156988	0.431631
Cj1007c		Putative mechanosensitive ion channel family protein	0.566282	0.00708748	0.023912	0.902926	-0.51255	0.00850298	-0.448886	0.0176279
Cj1008c	aroB	3-dehydroquinate synthase (DHQS) (EC 4.2.3.4)	0.643554	0.0418396	-0.0332641	0.913528	-0.0305004	0.916805	-0.219281	0.439353
Cj1009c		Conserved hypothetical proetin Cj1009c	-0.0298161	0.896289	0.421939	0.0385928	1.07356	3.00313e-05	1.05154	4.15479e-05
Cj1010	tgt	Queuine tRNA-ribosyltransferase (EC 2.4.2.29) (Guanine insertion enzyme) (tRNA-guanine transglycosylase)	0.279863	0.0693059	0.943567	3.412e-06	0.640908	0.000238425	0.361692	0.0163537
Cj1011		Putative CorA-like Mg2+ transporter protein	0.341149	0.691643	-0.566194	0.563604	-0.60007	0.507106	-0.27147	0.754761
Cj1012c		Putative membrane protein	0.24419	0.220859	-0.864914	0.00106896	-0.462013	0.029747	-0.370674	0.0636441
Cj1013c		Putative cytochrome C biogenesis protein	0.500407	0.00304639	-0.235829	0.08927	-0.866336	5.89665e-06	-0.707415	6.29093e-05
Cj1014c	livF	Branched-chain amino-acid ABC transport system ATP-binding protein	0.728987	0.000579517	-0.230778	0.241229	-0.218691	0.242258	0.0165585	0.929194
Cj1015c	livG	Branched-chain amino-acid ABC transport system ATP-binding protein	0.647252	0.000104985	-0.366056	0.0164673	-0.832308	1.33908e-05	-0.374625	0.00854914
Cj1016c	livM	Branched-chain amino-acid ABC transport system permease protein	0.645707	0.000122699	-0.99756	5.12939e-06	-1.23907	2.90875e-07	-0.700458	6.85215e-05
Cj1017c	livH	Branched-chain amino-acid ABC transport system permease protein	0.327021	0.0176719	-0.75034	2.87109e-05	-1.14631	2.0204e-07	-0.690732	3.42869e-05
Cj1018c	livK	Branched-chain amino-acid ABC transport system,periplasmic binding protein	0.448546	0.00354038	0.375847	0.00655721	-0.646829	6.65889e-05	-0.342438	0.0123517
Cj1019c	livJ	Branched-chain amino-acid ABC transport system periplasmic binding protein	0.55422	0.000308849	1.04806	7.11452e-08	-0.550832	0.000150463	-0.193823	0.109911
Cj1020c		Putative cytochrome C	0.377401	0.118741	0.859535	0.000883236	0.170186	0.461308	0.033712	0.889989
Cj1021c		Putative periplasmic protein	-0.318741	0.781985	-1.54789	0.191641	-0.608051	0.582955	2.7783	0.00174482
Cj1022c		Putative integral membrane protein	1.07666	5.10754e-05	0.579135	0.00565656	-0.21099	0.286238	0.0268034	0.89746
Cj1023c	asd	Aspartate-semialdehyde dehydrogenase (ASA dehydrogenase) (ASADH) (EC 1.2.1.11) (Aspartate-beta-semialdehyde dehydrogenase)	0.417523	0.00327425	0.602125	0.00018486	0.284844	0.0339702	0.249778	0.0534344
Cj1024c	flgR	Sigma-54 associated transcriptional activator	0.482502	0.0474456	1.59546	9.76313e-07	1.6802	1.1145e-06	1.15816	6.66522e-05
Cj1025c		Uncharacterized protein	-1.81534	0.000287689	-1.63744	0.00264227	2.55067	6.2234e-08	1.88812	2.91543e-06
Cj1026c		Putative lipoprotein	1.35859	2.32253e-08	1.4591	2.06793e-09	2.34267	7.08224e-12	2.08962	6.29809e-11
Cj1027c	gyrA	DNA gyrase subunit A (EC 5.6.2.2)	-0.452379	0.00186247	-0.243063	0.0488484	0.720107	2.19635e-05	0.37349	0.0067148
Cj1028c		Putative purine/pyrimidine phosphoribosyltransferase	-2.38143	0.00216242	-2.16994	0.00494807	-0.0958859	0.872084	0.4587	0.371675
Cj1029c	mapA	Outer membrane lipoprotein MapA	0.0336786	0.850593	0.313895	0.0352839	0.0950356	0.523197	0.280332	0.0651609
Cj1030c	lepA	Elongation factor 4 (EF-4) (EC 3.6.5.n1) (Ribosomal back-translocase LepA)	0.515744	0.00135159	1.26901	2.93916e-08	0.785892	1.62226e-05	0.801076	1.44463e-05
Cj1031	cmeD	Outer membrane component of efflux system (Multidrug efflux system CmeDEF)	-0.719258	1.32765e-05	-1.7685	1.00176e-09	0.0410237	0.746211	-0.162847	0.173671
Cj1032	cmeE	Membrane fusion component of efflux system (Mutlidrug efflux system CmeDEF)	-0.372005	0.00899168	-1.96039	5.92819e-09	-1.34756	9.41052e-08	-1.51856	1.12674e-08
Cj1033	cmeF	Integral membrane component of efflux system (Multidrug efflux system CmeDEF)	-0.0196381	0.90542	-1.52578	2.93916e-08	-1.13143	7.21501e-07	-1.13388	5.44696e-07
Cj1034c		Putative DnaJ-like protein	-1.45517	0.000304381	0.241664	0.466922	0.481179	0.141097	-0.133146	0.690767
Cj1035c	bpt	Aspartate/glutamate leucyltransferase (EC 2.3.2.29)	-0.410719	0.123316	0.0412814	0.888874	0.0805228	0.764184	0.702439	0.00525566
Cj1036c		Uncharacterized protein	-0.629457	0.188928	-1.08687	0.0551003	-1.27723	0.0191559	0.444417	0.276196
Cj1037c	pycA	Biotin carboxylase (EC 6.3.4.14) (Acetyl-coenzyme A carboxylase biotin carboxylase subunit A)	-0.700224	0.00113364	0.403424	0.0320834	-0.412903	0.0286049	-0.514084	0.00820958
Cj1038		Cell wall polymerase (Peptidoglycan polymerase)	0.897904	9.72427e-06	-0.437209	0.0187282	-0.558612	0.00250184	-0.812349	7.39072e-05
Cj1039	murG	UDP-N-acetylglucosamine--N-acetylmuramyl-(pentapeptide) pyrophosphoryl-undecaprenol N-acetylglucosamine transferase (EC 2.4.1.227) (Undecaprenyl-PP-MurNAc-pentapeptide-UDPGlcNAc GlcNAc transferase)	0.319897	0.0526078	-0.53939	0.0118682	-0.464218	0.0153906	-0.224667	0.177483
Cj1040c		Putative MFS (Major Facilitator Superfamily) transport protein	-0.177083	0.478475	-2.11429	1.40442e-05	-0.906581	0.00264584	-2.14078	1.9506e-06
Cj1041c		Putative periplasmic ATP/GTP-binding protein	0.41631	0.00207238	1.20212	1.0156e-08	-0.193821	0.121288	-0.355211	0.00655255
Cj1042c		Putative transcriptional regulatory protein	-0.710223	0.165734	-0.668801	0.24694	0.449939	0.330264	1.42379	0.00147749
Cj1043c		Putative thiamine-phosphate pyrophosphorylase (EC 2.5.1.3)	0.0995579	0.574643	0.311169	0.0945263	-0.296526	0.10827	-0.254177	0.139436
Cj1044c	thiH	Thiazole biosynthesis protein ThiH	0.85509	5.35922e-05	0.952621	1.86804e-05	-0.61686	0.00281532	-0.412088	0.0233644
Cj1045c	thiG	Thiazole synthase (EC 2.8.1.10)	-0.23442	0.0944067	0.358646	0.0170243	-1.03	3.87983e-06	-0.738474	5.1477e-05
Cj1046c	moeB	Putative molybdopterin biosynthesis protein	-0.378269	0.019411	-0.142357	0.410722	-1.32984	1.15984e-06	-1.11826	3.04853e-06
Cj1048c	dapE	Succinyl-diaminopimelate desuccinylase (SDAP desuccinylase) (EC 3.5.1.18) (N-succinyl-LL-2,6-diaminoheptanedioate amidohydrolase)	-0.203994	0.202941	-0.558188	0.00567748	-0.439283	0.012559	-0.424307	0.0109009
Cj1049c		Putative LysE family transporter protein	-0.477944	0.0881525	-0.965394	0.00845563	-0.811335	0.0111676	-0.324525	0.223347
Cj1050c	cobB	NAD-dependent protein deacylase (EC 2.3.1.286) (Regulatory protein SIR2 homolog)	-0.2675	0.148451	-0.592608	0.0101937	-0.295319	0.119484	-0.755822	0.0005912
Cj1051c	cjeI	Site-specific DNA-methyltransferase (adenine-specific) (EC 2.1.1.72)	-0.161522	0.643077	0.622741	0.0649171	-0.56231	0.111249	-2.83667	4.41255e-06
Cj1052c	mutS	Endonuclease MutS2 (EC 3.1.-.-)	-0.124396	0.428354	-0.745697	0.000242673	-0.344595	0.0288636	-0.567297	0.000932549
Cj1054c	murC	UDP-N-acetylmuramate--L-alanine ligase (EC 6.3.2.8) (UDP-N-acetylmuramoyl-L-alanine synthetase)	-1.21706	1.73736e-08	-0.840883	2.5147e-06	-0.31075	0.0125599	-0.793773	2.8667e-06
Cj1055c		Putative sulfatase family protein	0.179208	0.326953	-0.652919	0.00266108	-0.45381	0.0170049	-0.528846	0.00554846
Cj1056c		Putative carbon-nitrogen hydrolase family protein	-0.0273381	0.891572	-0.070719	0.722415	-0.311179	0.0884608	0.0400992	0.825768
Cj1058c	guaB	Inosine-5'-monophosphate dehydrogenase (IMP dehydrogenase) (IMPD) (IMPDH) (EC 1.1.1.205)	0.371537	0.0291667	0.823614	3.93818e-05	-0.28357	0.082046	0.147983	0.34275
Cj1059c	gatA	Glutamyl-tRNA(Gln) amidotransferase subunit A (Glu-ADT subunit A) (EC 6.3.5.7)	-0.135931	0.329703	-0.143559	0.333935	-0.422274	0.0054578	-0.279237	0.0413402
Cj1061c	ileS	Isoleucine--tRNA ligase (EC 6.1.1.5) (Isoleucyl-tRNA synthetase) (IleRS)	-0.5164	0.000479589	-0.198472	0.0956671	-0.103204	0.402232	-0.463639	0.000852623
Cj1062		Putative CinA-like protein	-0.472955	0.00243777	-0.752466	4.47966e-05	-0.73949	3.68671e-05	-0.840666	7.71136e-06
Cj1063		Putative acetyltransferase	-0.00220674	0.991358	-1.63738	4.68913e-06	-0.49917	0.0160854	-0.581328	0.00451886
Cj1064	#N/A	#N/A	0.304286	0.0433814	0.244726	0.0911462	-1.09622	9.24407e-07	-1.17473	2.69822e-07
Cj1066	rdxA	Nitroreductase	0.79818	0.000363844	0.710548	0.00104122	-0.442472	0.030955	-0.289944	0.128075
Cj1067	pgsA	CDP-diacylglycerol--glycerol-3-phosphate 3-phosphatidyltransferase (EC 2.7.8.5)	0.65705	0.00244633	-0.0671087	0.751891	0.0386501	0.849837	0.260142	0.168952
Cj1068		Putative zinc metalloprotease Cj1068 (EC 3.4.24.-)	0.193641	0.300208	-0.727946	0.000747214	-1.00241	2.57325e-05	-0.760641	0.000276326
Cj1069		Uncharacterized protein	0.461335	0.0712418	-1.34472	0.000953676	-0.200429	0.477534	0.651993	0.0102822
Cj1070	rpsF	30S ribosomal protein S6	-0.940728	0.0012988	0.694135	0.0093582	0.303346	0.242139	-0.617741	0.0176279
Cj1071	ssb	Single-stranded DNA-binding protein (SSB)	-0.525821	0.181178	-0.130112	0.744881	1.05275	0.00815066	1.25458	0.00252215
Cj1072	rpsR	30S ribosomal protein S18	-0.885291	0.00557054	0.15757	0.602574	-0.272594	0.346057	-0.371693	0.181534
Cj1073c	lon	Lon protease (EC 3.4.21.53) (ATP-dependent protease La)	0.685541	2.18065e-06	-0.11209	0.229453	-0.0124058	0.899979	0.19404	0.0463574
Cj1074c	bamD	Outer membrane protein assembly factor BamD	0.989735	0.000381583	0.770126	0.00170465	1.05465	0.000130975	0.904308	0.000574986
Cj1075	fliW	Flagellar assembly factor FliW	-0.693528	0.0162712	0.107551	0.694393	0.471388	0.0818485	0.299222	0.264074
Cj1076	proC	Pyrroline-5-carboxylate reductase (P5C reductase) (P5CR) (EC 1.5.1.2) (PCA reductase)	0.0696923	0.777255	-1.12957	0.00057238	0.030338	0.896651	0.181468	0.392049
Cj1080c	hemD	Uroporphyrinogen-III synthase (EC 4.2.1.75)	0.480269	0.339522	0.0630153	0.919521	1.12954	0.0211454	1.19895	0.0116665
Cj1081c	thiE	Thiamine-phosphate synthase (TP synthase) (TPS) (EC 2.5.1.3) (Thiamine-phosphate pyrophosphorylase) (TMP pyrophosphorylase) (TMP-PPase)	0.329264	0.301342	-0.284825	0.465397	-0.673395	0.0697703	-0.475169	0.15719
Cj1082c	thiD	Phosphomethylpyrimidine kinase (EC 2.7.4.7)	-0.101678	0.577482	-0.286639	0.111461	-1.27169	1.79782e-06	-1.31013	8.5578e-07
Cj1083c		Putative nuclease (EC 4.2.99.18)	-0.981275	0.0115002	-0.510558	0.198159	-0.610392	0.0987816	0.401368	0.188412
Cj1084c		Putative ATP/GTP-binding protein	0.0606095	0.700966	-0.438277	0.0184114	-0.414481	0.0135757	-0.665652	0.000305787
Cj1085c	mfd	Transcription-repair-coupling factor (TRCF) (EC 3.6.4.-)	0.316488	0.220859	-1.01784	0.00131119	0.405328	0.0991322	0.0485363	0.852158
Cj1086c		Uncharacterized protein	-0.150821	0.630715	-0.928073	0.0189279	-0.559922	0.0853783	0.304024	0.265251
Cj1087c		Putative peptidase	-0.573054	0.000529591	-0.83426	1.3541e-05	-0.293242	0.0381092	-0.148689	0.275136
Cj1088c	folC	Dihydrofolate synthase/folylpolyglutamate synthase (EC 6.3.2.12) (Folylpoly-gamma-glutamate synthetase-dihydrofolate synthetase) (Folylpolyglutamate synthetase)	0.237921	0.286302	-0.0937911	0.700093	0.675969	0.00323888	-0.108378	0.617979
Cj1089c		Uncharacterized protein	0.350602	0.0305182	-0.623223	0.00143017	0.53839	0.0016095	0.104394	0.49308
Cj1090c		Putative lipoprotein	0.0851098	0.764717	-0.723497	0.0226915	-0.256283	0.339104	0.0982346	0.703529
Cj1091c	#N/A	#N/A	0.732089	0.000823288	-0.0113265	0.951601	-0.0992381	0.58063	0.158922	0.371648
Cj1092c	secF	Protein-export membrane protein SecF	0.104641	0.659572	-0.352179	0.114419	-0.61152	0.00815066	-0.145683	0.490903
Cj1093c	secD	Protein translocase subunit SecD	0.203432	0.414893	-0.115613	0.612505	-0.25959	0.250786	-0.0795279	0.735905
Cj1094c	yajC	Sec translocon accessory complex subunit YajC	0.656921	0.000155263	1.1173	2.07913e-07	-0.210746	0.143315	0.34332	0.017372
Cj1095	lnt	Apolipoprotein N-acyltransferase (ALP N-acyltransferase) (EC 2.3.1.269)	-0.458183	0.0331481	-0.586014	0.0201977	-0.187347	0.374952	-0.664022	0.00372003
Cj1096c	metK	Methionine adenosyltransferase (EC 2.5.1.6)	0.693863	0.0592996	1.13028	0.0019939	0.72904	0.0348348	0.902507	0.0122862
Cj1097	sstT	Serine/threonine transporter SstT (Na(+)/serine-threonine symporter)	-0.640408	0.000818657	-0.674132	0.000555746	-1.0048	8.68063e-06	-1.0857	3.04853e-06
Cj1098	pyrB	Aspartate carbamoyltransferase (EC 2.1.3.2) (Aspartate transcarbamylase) (ATCase)	-0.117678	0.294573	-0.437849	0.00142835	-0.729882	5.95537e-06	-0.811738	1.1658e-06
Cj1099		Peptidase	-0.206723	0.387722	-0.216547	0.377488	-0.721817	0.00514718	-0.608761	0.0114331
Cj1100		Hypothteical protein Cj1100	-0.46029	0.569793	-1.65735	0.108795	-1.88622	0.0554598	0.141726	0.852158
Cj1101		DNA helicase (EC 3.6.4.12)	0.427699	0.0314031	-1.32569	5.56232e-05	-0.444503	0.0385699	-0.544632	0.0107064
Cj1102	truB	tRNA pseudouridine synthase B (EC 5.4.99.25) (tRNA pseudouridine(55) synthase) (Psi55 synthase) (tRNA pseudouridylate synthase) (tRNA-uridine isomerase)	0.664133	0.00704513	-1.64771	0.000171471	0.0298643	0.911967	-0.352224	0.164412
Cj1103	csrA	Translational regulator CsrA	-0.237798	0.526097	-0.942035	0.040025	-0.249714	0.508952	0.558815	0.0848277
Cj1104	ispE	4-diphosphocytidyl-2-C-methyl-D-erythritol kinase (CMK) (EC 2.7.1.148) (4-(cytidine-5'-diphospho)-2-C-methyl-D-erythritol kinase)	0.279802	0.164058	-0.9431	0.00138425	0.682882	0.00171729	0.637522	0.00220956
Cj1105	smpB	SsrA-binding protein (Small protein B)	0.703903	0.00217812	0.930836	0.000228139	0.107878	0.625444	0.49474	0.0191671
Cj1106		Putative periplasmic thioredoxin	0.432222	0.00405493	1.09297	1.51022e-07	-0.69635	7.47393e-05	-0.479413	0.00156155
Cj1107	clpS	ATP-dependent Clp protease adapter protein ClpS	-0.896782	0.04187	-0.502049	0.279106	-1.60331	0.00331574	0.010556	0.977354
Cj1108	clpA	ATP-dependent Clp protease ATP-binding subunit	0.619983	0.000161269	-0.33203	0.0202087	-0.550176	0.000460603	-0.583654	0.000214054
Cj1109	aat	Leucyl/phenylalanyl-tRNA--protein transferase (EC 2.3.2.6) (L/F-transferase) (Leucyltransferase) (Phenyalanyltransferase)	0.38696	0.0479119	-0.994441	0.000911024	0.135629	0.509038	0.149487	0.438658
Cj1110c		Putative MCP-type signal transduction protein	0.287178	0.0916465	1.76884	2.75618e-09	-0.118486	0.449448	-0.417449	0.0104131
Cj1111c		UPF0056 inner membrane protein	0.236301	0.332703	-0.212219	0.465006	-0.736195	0.0124248	-0.326305	0.18795
Cj1112c		Peptide-methionine (R)-S-oxide reductase (EC 1.8.4.12)	0.0232233	0.904204	-0.510415	0.0135378	-0.749774	0.000590492	-0.647391	0.00129382
Cj1113		Uncharacterized protein	0.440023	0.0469314	-0.710409	0.0171778	-0.546033	0.0346124	-0.823372	0.00245721
Cj1114c	pssA	CDP-diacylglycerol--serine O-phosphatidyltransferase (EC 2.7.8.8) (Phosphatidylserine synthase)	-0.132009	0.311619	-0.773791	9.61799e-06	-0.388488	0.00385377	-0.455395	0.0010009
Cj1115c		Putative phosphatidylserine decarboxylase-related protein (EC 4.1.1.65)	0.0163555	0.954468	-0.398876	0.170699	-0.0504589	0.853862	0.691513	0.00719829
Cj1116c	ftsH	ATP-dependent zinc metalloprotease FtsH (EC 3.4.24.-)	0.28232	0.202	0.336224	0.0915125	-0.125063	0.536236	-0.043181	0.841727
Cj1117c	prmA	Ribosomal protein L11 methyltransferase (L11 Mtase) (EC 2.1.1.-)	-0.300575	0.313047	-0.583051	0.0616312	1.0552	0.000917298	0.835621	0.0052537
Cj1118c	cheY	Chemotaxis protein CheY homolog	-0.468433	0.00317924	0.0254063	0.858064	0.0211747	0.884506	0.0752753	0.601058
Cj1119c	pglG	Putative integral membrane protein	0.326129	0.116644	0.191838	0.381454	-0.625478	0.00793737	-0.313468	0.128075
Cj1120c	pglF	UDP-N-acetyl-alpha-D-glucosamine C6 dehydratase (UDP-GlcNAc C6 dehydratase) (EC 4.2.1.135) (Protein glycosylation pathway protein F) (UDP-N-acetylglucosamine 4,6-dehydratase (configuration-retaining))	0.323282	0.133169	0.555623	0.00846281	-1.11045	2.32954e-05	-0.767608	0.000739143
Cj1121c	pglE	UDP-N-acetylbacillosamine transaminase (EC 2.6.1.34) (Protein glycosylation pathway protein E) (UDP-4-amino-4,6-dideoxy-N-acetyl-alpha-D-glucosamine transaminase) (UDP-4-keto-6-deoxy-GlcNAc C4 aminotransferase)	0.474889	0.00174987	1.37404	4.35509e-09	-0.536569	0.000317902	-0.368566	0.00636477
Cj1123c	pglD	UDP-N-acetylbacillosamine N-acetyltransferase (EC 2.3.1.203) (Protein glycosylation D) (UDP-4-amino-4,6-dideoxy-N-acetyl-alpha-D-glucosamine N-acetyltransferase)	0.66298	0.154688	0.103413	0.854467	-1.2728	0.0313167	-0.264182	0.59994
Cj1124c	pglC	Undecaprenyl phosphate N,N'-diacetylbacillosamine 1-phosphate transferase (EC 2.7.8.36) (Protein glycosylation C)	0.317939	0.147965	-0.00718617	0.976403	-1.31021	0.00012716	-0.48185	0.0420331
Cj1125c	pglA	N,N'-diacetylbacillosaminyl-diphospho-undecaprenol alpha-1,3-N-acetylgalactosaminyltransferase (EC 2.4.1.290) (Protein glycosylation A)	0.160894	0.22781	-0.28169	0.0489538	-0.52852	0.000687196	-0.326125	0.0151153
Cj1126c	pglB	Undecaprenyl-diphosphooligosaccharide--protein glycotransferase (EC 2.4.99.19) (Protein glycosylation B)	0.0415452	0.822536	-0.546678	0.0025748	-0.923554	1.68996e-05	-0.228461	0.145055
Cj1127c	pglJ	N-acetylgalactosamine-N,N'-diacetylbacillosaminyl-diphospho-undecaprenol 4-alpha-N-acetylgalactosaminyltransferase (EC 2.4.1.291) (Protein glycosylation J)	0.597105	0.00012362	0.257654	0.0613998	0.132684	0.310397	0.19052	0.129145
Cj1128c	pglI	GalNAc(5)-diNAcBac-PP-undecaprenol beta-1,3-glucosyltransferase (EC 2.4.1.293) (Protein glycosylation I)	0.660702	0.000677967	-0.633009	0.00716267	-0.604593	0.00477785	-0.136523	0.441173
Cj1129c	pglH	GalNAc-alpha-(1->4)-GalNAc-alpha-(1->3)-diNAcBac-PP-undecaprenol alpha-1,4-N-acetyl-D-galactosaminyltransferase (EC 2.4.1.292) (Protein glycosylation H)	0.332121	0.00854165	-0.399538	0.00421611	-0.707401	1.74386e-05	-0.327771	0.00828998
Cj1130c	pglK	Protein glycosylation K (EC 7.5.2.5)	0.207823	0.202076	-0.106081	0.542721	-0.102526	0.523485	0.124824	0.417208
Cj1131c	gne	UDP-glucose 4-epimerase (EC 5.1.3.2)	0.685761	0.000987338	0.898018	3.39737e-05	-0.0991952	0.566575	0.274007	0.113477
Cj1132c		DNA_pol_B_exo2 domain-containing protein	0.739293	8.73283e-05	1.16823	6.41657e-07	0.27686	0.0925305	0.188351	0.230204
Cj1133	waaC	Heptosyltransferase I	0.405308	0.0952143	-0.0718064	0.803531	0.423281	0.0806765	0.552742	0.020504
Cj1134	htrB	Putative lipid A biosynthesis lauroyl acyltransferase (EC 2.3.1.-)	0.640999	0.00390129	-1.14714	0.000531118	-1.02509	0.000554477	-1.12844	0.000132082
Cj1135		Putative two-domain glucosyltransferase	0.694175	4.02975e-05	-0.797755	0.000187111	-0.604513	0.000821594	-0.555708	0.000932549
Cj1136		Putative glycosyltransferase	0.221737	0.628102	0.611432	0.168709	-1.18547	0.0241563	-4.86051	1.58019e-07
Cj1140	cstIII	Alpha-2,3 sialyltransferase	0.0943465	0.863737	0.945479	0.0586274	-0.234096	0.662436	-1.94263	0.00308689
Cj1141	neuB1	Sialic acid synthase (N-acetylneuraminic acid synthetase) (EC 4.1.3.-)	-0.213805	0.72956	-0.143808	0.828327	-0.672342	0.283486	-3.00174	0.000672287
Cj1142	neuC1	Putative UDP-N-acetylglucosamine 2-epimerase (EC 5.1.3.-)	0.104157	0.870801	0.543798	0.383529	-1.24809	0.0740758	-3.83277	0.000106933
Cj1143	cgtA	Two-domain bifunctional protein (Beta-1,4-N-acetylgalactosaminyltransferase/CMP-Neu5Ac synthase) (EC 2.7.7.43)	0.373866	0.312682	0.334548	0.408874	-1.10616	0.015898	-2.32488	9.33774e-05
Cj1144c		Uncharacterized protein	-1.02899	0.183553	-0.155987	0.8484	-0.793834	0.306677	-3.94189	0.000226771
Cj1146c	waaV	Putative glucosyltransferase	0.0364253	0.940516	-1.54523	0.00817338	1.16545	0.00628171	0.521029	0.195355
Cj1148	waaF	Heptosyltransferase II	-0.739954	0.0276664	-1.69893	0.000780094	-1.4375	0.000992512	-1.8282	9.64012e-05
Cj1149c	gmhA1	Phosphoheptose isomerase 1 (EC 5.3.1.28) (Sedoheptulose 7-phosphate isomerase 1)	-0.0519501	0.800477	-0.308052	0.153862	-0.938359	0.000248417	-0.663133	0.00200053
Cj1150c	hldE	Bifunctional protein HldE [Includes: D-beta-D-heptose 7-phosphate kinase (EC 2.7.1.167) (D-beta-D-heptose 7-phosphotransferase) (D-glycero-beta-D-manno-heptose-7-phosphate kinase); D-beta-D-heptose 1-phosphate adenylyltransferase (EC 2.7.7.70) (D-glycero-beta-D-manno-heptose 1-phosphate adenylyltransferase)]	0.0316518	0.876182	-0.242885	0.231769	-0.388474	0.0454172	-0.198696	0.268948
Cj1151c	hldD	ADP-glyceromanno-heptose 6-epimerase (EC 5.1.3.20)	-0.861192	0.000573206	-0.1088	0.634154	-0.515188	0.0204165	-0.993062	0.00014283
Cj1152c	gmhB	D-glycero-alpha-D-manno-heptose-1,7-bisphosphate 7-phosphatase (EC 3.1.3.83) (D,D-heptose 1,7-bisphosphate phosphatase) (HBP phosphatase)	0.00475716	0.991126	-0.0590119	0.873032	0.238451	0.465657	-0.280762	0.38463
Cj1153		Putative periplasmic cytochrome C	0.624336	0.0713478	1.67658	3.39737e-05	-0.234567	0.454666	-0.991018	0.00299909
Cj1154c		Putative cytochrome oxidase maturation protein cbb3-type	-0.93339	0.042497	-0.464085	0.339422	0.79365	0.0377114	0.208747	0.589275
Cj1155c		Putative cation-transporting ATPase	0.0107052	0.954468	-0.414722	0.0286646	-0.923328	5.08517e-05	-0.857432	6.79771e-05
Cj1156	rho	Transcription termination factor Rho (EC 3.6.4.-) (ATP-dependent helicase Rho)	-0.00895888	0.96279	-1.56722	2.93916e-08	-1.57992	2.73712e-08	-2.27121	2.24643e-10
Cj1157	dnaX	DNA polymerase III subunit gamma/tau (EC 2.7.7.7)	-0.380737	0.113809	-1.89324	9.88474e-06	-1.15363	0.000226799	-1.13899	0.000145863
Cj1161c		Putative cation-transporting ATPase	0.739596	1.52881e-05	0.344609	0.0120324	-0.747339	2.19635e-05	-0.838777	4.32686e-06
Cj1163c		Putative cation transport protein	-0.353916	0.0251009	0.962128	2.42658e-06	-0.278139	0.0659408	-0.546808	0.00110763
Cj1164c		zf-TFIIB domain-containing protein	1.92975	6.39972e-07	-0.160535	0.546728	-0.737189	0.0073951	-0.291376	0.228505
Cj1165c		Putative integral membrane protein	-0.386333	0.499105	-1.39466	0.056507	-0.994554	0.112005	-0.50047	0.358677
Cj1166c		Putative integral membrane protein	0.146257	0.546033	-0.961024	0.00172734	-0.283781	0.233944	-0.444445	0.0578265
Cj1167	ldh	L-lactate dehydrogenase (EC 1.1.1.27)	-0.48732	0.0494192	0.885797	0.000799299	-0.350161	0.140121	-0.503889	0.0351088
Cj1168c		Putative integral membrane protein (DedA homolog)	0.129384	0.805658	-0.790474	0.0905928	1.07049	0.0228691	0.793268	0.0828328
Cj1169c		Putative periplasmic protein	0.517179	0.210934	2.61797	1.13293e-06	-1.28679	0.0194391	-1.65194	0.00386977
Cj1170c	omp50	50 kDa outer membrane protein	1.41133	0.00110625	3.68143	1.81403e-08	0.497169	0.16049	-0.318448	0.359936
Cj1171c	ppi	Peptidyl-prolyl cis-trans isomerase (PPIase) (EC 5.2.1.8)	0.634408	0.000768449	0.722661	0.000261461	-0.0425137	0.81115	0.247196	0.126214
Cj1172c		Probable transcriptional regulatory protein Cj1172c	0.499856	0.00758394	1.56843	3.39721e-08	0.675245	0.000742606	0.471875	0.00900822
Cj1173		Putative efflux protein (Multidrug resistance protein)	-0.581924	0.0151826	0.978121	0.000139368	1.68579	1.30732e-07	1.37954	1.3836e-06
Cj1174		Spermidine export protein MdtI	-0.166226	0.700966	0.330336	0.444888	1.51548	0.000257832	1.44298	0.00029332
Cj1175c	argS	Arginine--tRNA ligase (EC 6.1.1.19) (Arginyl-tRNA synthetase) (ArgRS)	0.155871	0.508338	-0.238012	0.251577	0.490492	0.0257659	0.532866	0.017372
Cj1176c	tatA	Sec-independent protein translocase protein TatA	-1.03218	0.00166421	0.0851621	0.781781	0.125734	0.643998	1.86615	1.10626e-07
Cj1177c	#N/A	#N/A	-0.323569	0.135065	0.187246	0.402808	-0.0634223	0.776342	0.716016	0.00113787
Cj1178c		Highly acidic protein	-0.18215	0.345992	0.614953	0.00182725	-0.408671	0.0261496	-0.0117684	0.948637
Cj1179c	fliR	Flagellar biosynthetic protein FliR	0.178969	0.647575	-1.33473	0.0142734	0.547931	0.130768	0.518485	0.132029
Cj1180c		Putative ABC transporter ATP-binding protein	0.77615	0.0361057	-0.663009	0.172356	1.27616	0.00126	0.975362	0.00809783
Cj1181c	tsf	Elongation factor Ts (EF-Ts)	0.391566	0.294895	0.203486	0.546751	0.492017	0.152167	0.372121	0.275902
Cj1182c	rpsB	30S ribosomal protein S2	-0.117202	0.704094	1.10295	0.000430852	1.18546	0.000358876	1.12651	0.00059936
Cj1183c	cfa	Cyclopropane-fatty-acyl-phospholipid synthase (EC 2.1.1.79)	-0.860289	0.0272024	3.02633	4.20159e-08	1.67075	6.87729e-05	0.88584	0.0116665
Cj1184c	petC	Putative ubiquinol-cytochrome C reductase cytochrome C subunit	-0.437952	0.0159975	-1.4893	2.93916e-08	-1.01117	5.57519e-06	-1.03563	4.32686e-06
Cj1185c	petB	Cytochrome b	-1.35535	1.2961e-08	-1.66588	5.19049e-10	-1.04546	2.90875e-07	-1.17861	5.68659e-08
Cj1186c	petA	Ubiquinol-cytochrome c reductase iron-sulfur subunit (EC 7.1.1.8)	-0.469905	0.00479445	-0.946539	3.8741e-06	0.191456	0.199963	-0.0637633	0.677072
Cj1187c	arsB	Arsenical pump membrane protein	-0.295368	0.133883	-1.53779	1.67097e-05	-0.711387	0.00286458	-0.216982	0.253569
Cj1188c	mnmG	tRNA uridine 5-carboxymethylaminomethyl modification enzyme MnmG (Glucose-inhibited division protein A)	-0.473753	0.0230045	-0.0197742	0.925878	0.207114	0.286502	0.199311	0.296342
Cj1189c	cetB	Bipartate energy taxis response protein cetB	1.02499	0.0619453	2.42893	0.000100292	1.03606	0.0435443	1.19343	0.023873
Cj1190c	cetA	Bipartate energy taxis response protein cetA	0.482111	0.148517	1.87767	7.6482e-06	1.19416	0.000992512	0.905938	0.007446
Cj1191c		Putative PAS domain containing signal-transduction sensor protein	-0.235647	0.242581	-0.582839	0.00945807	0.285407	0.134014	0.762175	0.000483626
Cj1192	dctA	Putative C4-dicarboxylate transport protein	-0.204427	0.620889	-1.30711	0.000751993	-1.12564	0.00328295	-0.994901	0.00820958
Cj1193c		Putative periplasmic protein	-0.249052	0.209447	1.37164	4.22332e-07	0.524019	0.00798935	0.885807	5.49689e-05
Cj1194		Phosphate transporter	-0.905245	5.59201e-06	-0.217918	0.113141	-0.458278	0.00300878	-0.748696	3.60803e-05
Cj1195c	pyrC2	Putative dihydroorotase (EC 3.5.2.3)	0.308161	0.0537544	0.0410603	0.802694	0.135878	0.372534	0.250551	0.0944551
Cj1196c	gpsA	Glycerol-3-phosphate dehydrogenase [NAD(P)+] (EC 1.1.1.94) (NAD(P)H-dependent glycerol-3-phosphate dehydrogenase)	0.186676	0.174497	0.330871	0.0253298	0.45273	0.00224038	0.551131	0.000295283
Cj1197c	gatB	Aspartyl/glutamyl-tRNA(Asn/Gln) amidotransferase subunit B (Asp/Glu-ADT subunit B) (EC 6.3.5.-)	-0.697455	7.88054e-06	0.834286	4.93577e-07	-0.14855	0.187548	-0.194513	0.0851084
Cj1198	luxS	S-ribosylhomocysteine lyase (EC 4.4.1.21) (AI-2 synthesis protein) (Autoinducer-2 production protein LuxS)	0.451902	0.0479101	0.0400538	0.8484	-1.01844	5.08255e-05	-0.973504	8.61988e-05
Cj1199		Putative iron/ascorbate-dependent oxidoreductase (EC 1.-.-.-)	-1.1403	0.102333	1.26643	0.0587781	2.85616	0.000632446	2.22579	0.00394777
Cj1200		Putative NLPA family lipoprotein	1.12091	0.433943	1.66651	0.243743	3.09321	0.0154085	3.0719	0.0141331
Cj1201	metE	5-methyltetrahydropteroyltriglutamate--homocysteine methyltransferase (EC 2.1.1.14) (Cobalamin-independent methionine synthase) (Methionine synthase, vitamin-B12 independent isozyme)	2.35742	0.0196247	2.0344	0.0511591	3.24906	0.00171033	2.80049	0.00494687
Cj1202	metF	Methylenetetrahydrofolate reductase (EC 1.5.1.20)	1.94103	0.000381583	0.285758	0.648855	1.59864	0.00285636	1.06729	0.034442
Cj1203c		Putative integral membrane protein	-1.58468	0.00243777	-1.67952	0.00505736	0.306111	0.441514	0.449043	0.217702
Cj1204c	atpB	ATP synthase subunit a (ATP synthase F0 sector subunit a) (F-ATPase subunit 6)	-0.325594	0.0567809	0.238805	0.129688	0.592953	0.00124374	0.369946	0.0268219
Cj1205c	radA	DNA repair protein RadA (EC 3.6.4.-) (Branch migration protein RadA)	0.906694	0.000385741	0.642422	0.0093657	0.768075	0.00175177	0.820472	0.000775034
Cj1206c	ftsY	Signal recognition particle receptor FtsY (SRP receptor)	0.100613	0.532247	1.15203	2.99977e-07	0.157006	0.301364	0.497149	0.00219671
Cj1207c		Putative lipoprotein thiredoxin	0.0211634	0.952904	1.41006	0.000116277	0.675734	0.0299769	0.784201	0.0136045
Cj1208		5-formyltetrahydrofolate cyclo-ligase (EC 6.3.3.2)	-1.54252	0.0602885	-0.874838	0.301679	1.2386	0.0414357	1.9885	0.0013036
Cj1209	rny	Ribonuclease Y (RNase Y) (EC 3.1.-.-)	-0.599258	3.17935e-05	-0.681707	4.75004e-06	-0.594732	2.55388e-05	-0.72246	3.00246e-06
Cj1210		Putative integral membrane protein	-0.626244	0.00352427	-1.4698	1.65427e-05	-0.0772994	0.697458	0.0809921	0.663469
Cj1211		Putative competence family protein	0.839511	0.319055	-1.28444	0.188688	0.822158	0.328784	1.17971	0.130858
Cj1212c	rbn	Putative ribonuclease BN (EC 3.1.-.-)	0.0786552	0.852139	-0.70347	0.137243	0.836235	0.0223927	1.49577	0.000135338
Cj1213c	glcD	Putative glycolate oxidase subunit D	0.59662	0.00107677	0.128661	0.39389	-0.243119	0.106994	0.0155008	0.921045
Cj1214c		Putative exporting protein	0.418954	0.0090757	0.676678	9.57646e-05	0.12296	0.393348	0.318902	0.0303281
Cj1215		Putative peptidase M23 family protein	0.0276586	0.880259	0.0496071	0.758521	-0.996761	4.38601e-06	-0.980497	4.83262e-06
Cj1216c		Uncharacterized protein	0.0426798	0.82255	0.0592258	0.767831	-0.0654024	0.725402	-0.375017	0.0365437
Cj1217c		Purine nucleoside phosphorylase Cj1217c (EC 2.4.2.1) (Adenosine deaminase Cj1217c) (EC 3.5.4.4) (S-methyl-5'-thioadenosine phosphorylase Cj1217c) (EC 2.4.2.28)	0.0552046	0.834701	1.41453	4.32315e-06	0.248902	0.30104	0.655791	0.00525566
Cj1218c	ribA	Putative riboflavin synthase alpha chain (EC 2.5.1.9)	0.335624	0.0608584	1.68486	1.0156e-08	0.192129	0.293967	0.229569	0.18123
Cj1219c		Putative periplasmic protein	0.000193608	0.999626	1.09085	4.52427e-06	-0.197523	0.265777	0.054144	0.764966
Cj1220	groES	Co-chaperonin GroES (10 kDa chaperonin) (Chaperonin-10) (Cpn10)	-2.93264	5.0478e-09	0.135705	0.592216	-0.381699	0.123067	-0.408298	0.0999072
Cj1221	groEL	Chaperonin GroEL (EC 5.6.1.7) (60 kDa chaperonin) (Chaperonin-60) (Cpn60)	-0.685159	0.0297776	2.12062	1.28798e-06	1.60009	5.07298e-05	1.46621	0.000121409
Cj1222c	dccS	Histidine kinase (EC 2.7.13.3)	-0.576642	0.00560522	-1.36346	1.27521e-05	-0.575568	0.00641171	-0.929999	0.000103596
Cj1223c	dccR	Two-component regulator	-1.4888	5.93089e-07	-1.61229	4.73547e-07	-1.03417	3.31263e-05	-1.27724	3.00246e-06
Cj1224		Putative iron-binding protein	-0.476145	0.151986	0.767888	0.0187282	-1.20049	0.000917298	-0.959496	0.00453368
Cj1225		RHH_3 domain-containing protein	-1.47248	0.00651211	0.751344	0.110477	-1.7811	0.00227949	-1.95687	0.000816422
Cj1226c		Histidine kinase (EC 2.7.13.3)	0.918348	0.000155263	-0.414419	0.044682	-0.00245206	0.988701	0.411936	0.0354109
Cj1227c		Putative two-component regulator	0.184127	0.538337	-0.301529	0.245617	-0.676531	0.0136752	-0.649642	0.0171572
Cj1228c	htrA	Periplasmic serine endoprotease DegP-like (EC 3.4.21.107)	0.126972	0.656971	2.42651	2.93916e-08	-1.00933	0.000604013	-0.500515	0.0483789
Cj1229	cbpA	Putative curved-DNA binding protein	-2.45889	2.95033e-09	-0.0779673	0.674654	0.518082	0.00428868	0.117007	0.485264
Cj1230	hspR	Heat shock transcriptional regulator	-2.50696	5.8232e-09	-0.0800224	0.718038	-0.668096	0.00358794	-0.605112	0.00649087
Cj1231	kefB	Putative glutathione-regulated potassium-efflux system protein	-0.468517	0.0831605	-0.122083	0.654918	0.386838	0.129871	0.236377	0.347241
Cj1233		Putative HAD-superfamily hydrolase	-0.253427	0.362517	-1.16052	0.00293062	-0.257985	0.368703	-0.434389	0.115229
Cj1234	glyS	Glycine--tRNA ligase beta subunit (EC 6.1.1.14) (Glycyl-tRNA synthetase beta subunit) (GlyRS)	-0.585358	9.42179e-05	-0.046832	0.70141	-0.164271	0.166081	-0.434166	0.00112266
Cj1235		Putative peptidase M23 family protein	0.270447	0.0430931	-1.7371	3.79476e-08	-1.19973	6.22546e-07	-1.3313	8.78789e-08
Cj1236		Uncharacterized protein	-0.760126	0.0196756	-1.38872	0.00165361	0.357354	0.213359	0.100838	0.729389
Cj1237c		Putative phosphatase	0.157401	0.241905	0.670876	6.82377e-05	0.1044	0.443913	-0.75452	3.63333e-05
Cj1238	pdxJ	Pyridoxine 5'-phosphate synthase (PNP synthase) (EC 2.6.99.2)	-0.477608	0.00224244	0.426423	0.00486076	0.155473	0.260454	0.0700603	0.609097
Cj1239	pdxA	4-hydroxythreonine-4-phosphate dehydrogenase (EC 1.1.1.262) (4-(phosphohydroxy)-L-threonine dehydrogenase)	0.386948	0.0265221	0.471791	0.01053	0.0617643	0.728501	-0.365922	0.0356579
Cj1240c		Putative periplasmic protein	-0.0699308	0.732086	-0.331343	0.131352	-0.463762	0.0259878	-0.932803	0.000152347
Cj1241		Putative MFS (Major Facilitator Superfamily) transporter protein	1.37731	0.000149798	1.8307	7.79064e-06	0.506376	0.120576	0.205887	0.527238
Cj1242		Uncharacterized protein	0.32365	0.0650449	2.18387	2.61375e-10	3.79809	3.57905e-13	3.54775	2.82216e-12
Cj1243	hemE	Uroporphyrinogen decarboxylase (UPD) (URO-D) (EC 4.1.1.37)	0.101953	0.731608	0.186514	0.493374	0.502488	0.0569765	0.154421	0.556251
Cj1244		Putative radical SAM domain protein	0.438985	0.0153112	-0.138388	0.48591	0.49925	0.00651454	0.704259	0.000299133
Cj1245c		Putative membrane protein	0.846053	3.95886e-05	0.253534	0.159522	0.199677	0.241739	0.251246	0.123048
Cj1246c	uvrC	UvrABC system protein C (Protein UvrC) (Excinuclease ABC subunit C)	0.118032	0.622933	-1.39539	0.000214771	-0.249843	0.306804	-0.387264	0.0967596
Cj1247c		Uncharacterized protein	-1.34335	0.00435911	-2.2236	0.000587259	-0.411705	0.313135	-1.10269	0.0114331
Cj1248	guaA	GMP synthase [glutamine-hydrolyzing] (EC 6.3.5.2) (GMP synthetase) (Glutamine amidotransferase)	-0.428978	0.0128628	0.281036	0.0797087	-0.520153	0.00293028	-0.722381	0.000152335
Cj1249		Uncharacterized protein	-1.14536	3.69648e-05	-0.662601	0.00640487	-0.128783	0.538606	-0.607997	0.00629607
Cj1250	purD	Phosphoribosylamine--glycine ligase (EC 6.3.4.13) (GARS) (Glycinamide ribonucleotide synthetase) (Phosphoribosylglycinamide synthetase)	-1.05004	6.37248e-05	0.542345	0.0119307	1.03298	0.000107614	0.725271	0.00238954
Cj1251		RDD domain-containing protein	-0.588325	0.0117048	-1.38158	9.71877e-05	-0.107601	0.62647	0.482014	0.0171752
Cj1252	lptD	LPS-assembly protein LptD	0.0439683	0.800787	-1.78755	4.99487e-08	0.132723	0.3862	0.19563	0.18465
Cj1253	pnp	Polyribonucleotide nucleotidyltransferase (EC 2.7.7.8) (Polynucleotide phosphorylase) (PNPase)	0.015919	0.90542	-0.987356	2.83994e-07	-0.390642	0.00289598	-0.561437	0.00010936
Cj1254		UDG domain-containing protein	-0.886443	0.0703222	-2.56057	0.000642741	-1.14686	0.0313454	-0.498077	0.268948
Cj1255		Tautomerase (EC 5.3.2.-)	-2.30627	8.53221e-05	-2.27954	0.000690064	-1.4885	0.00285541	-1.48111	0.00157148
Cj1256c		Putative membrane protein	-0.49477	0.000147978	-0.319219	0.00678049	-0.844767	5.02227e-07	-1.11473	1.12674e-08
Cj1257c		Putative efflux pump	-0.329853	0.0962744	-0.869508	0.00115851	-0.306732	0.127776	-0.549158	0.00828998
Cj1258		Protein-tyrosine-phosphatase (EC 3.1.3.48)	-1.157	0.0011252	-1.551	0.00072167	-1.87026	6.90374e-05	-1.49778	0.000160974
Cj1259	porA	Major outer membrane protein (Porin)	0.0694682	0.656971	0.286105	0.0403837	0.171338	0.220651	0.222962	0.108795
Cj1260c	dnaJ	Chaperone protein DnaJ	1.36065	2.37965e-06	1.00589	6.08143e-05	1.02135	4.72403e-05	1.01503	4.90489e-05
Cj1261	racR	Two-component regulator	-0.658985	0.000108291	-0.462071	0.0013653	-0.430489	0.00324058	-0.853251	4.32686e-06
Cj1262	racS	Two-component sensor (Histidine kinase)	-0.584002	0.0159173	-1.6691	2.7868e-06	-0.583618	0.0131447	-0.795155	0.00143921
Cj1263	recR	Recombination protein RecR	0.565296	0.0143256	-1.11377	0.0013653	0.778564	0.00164602	-0.0880303	0.713066
Cj1264c	hydD	Putative hydrogenase maturation protease	-0.234473	0.36085	-0.771981	0.00671347	0.424188	0.0801971	0.437487	0.0702855
Cj1265c	hydC	Ni/Fe-hydrogenase B-type cytochrome subunit	0.367673	0.121718	1.84097	1.48216e-07	-0.52529	0.0179818	-0.215736	0.318033
Cj1266c	hydB	Ni/Fe-hydrogenase large subunit (EC 1.12.5.1)	0.0635519	0.786819	1.72554	9.08029e-08	-0.0848088	0.675412	-0.0580323	0.780548
Cj1267c	hydA	Ni/Fe-hydrogenase small chain (EC 1.12.5.1)	-0.43664	0.0307611	1.75019	3.79476e-08	0.688318	0.00145924	0.199528	0.290098
Cj1268c	mnmC	tRNA 5-methylaminomethyl-2-thiouridine biosynthesis bifunctional protein MnmC (tRNA mnm(5)s(2)U biosynthesis bifunctional protein) [Includes: tRNA (mnm(5)s(2)U34)-methyltransferase (EC 2.1.1.61); FAD-dependent cmnm(5)s(2)U34 oxidoreductase (EC 1.5.-.-)]	0.63638	0.00253274	-0.507427	0.0462787	0.715676	0.00124478	0.590504	0.00420564
Cj1269c	amiA	N-acetylmuramoyl-L-alanine amidase (EC 3.5.1.28)	0.386736	0.00405493	-0.600648	8.33428e-05	-0.18086	0.128273	0.153235	0.190446
Cj1270c		Putative 2-nitropropane dioxygenase,oxidoreductase protein	0.316489	0.0468884	0.0964105	0.545096	-0.0845152	0.580443	0.191982	0.191746
Cj1271c	tyrS	Tyrosine--tRNA ligase (EC 6.1.1.1) (Tyrosyl-tRNA synthetase) (TyrRS)	-0.741771	2.96617e-06	-0.257098	0.0251601	-0.316665	0.00702963	-0.370535	0.00223104
Cj1272c	spoT	Putative guanosine-3',5'-bis(Diphosphate) 3'-pyrophosphohydrolase (EC 3.1.7.2)	0.248035	0.030761	-0.26558	0.0198942	0.405198	0.000856249	0.348452	0.00277378
Cj1273c	#N/A	#N/A	-0.0141293	0.976336	-0.228527	0.634179	-1.20728	0.0166438	1.1759	0.00313138
Cj1274c	pyrH	Uridylate kinase (UK) (EC 2.7.4.22) (Uridine monophosphate kinase) (UMP kinase) (UMPK)	0.0260918	0.901555	0.966885	3.94479e-05	0.217427	0.251245	0.570539	0.00389638
Cj1275c		Putative peptidase M23 family protein	0.65704	0.00105939	0.0814567	0.694393	0.88342	5.71412e-05	0.737858	0.000280971
Cj1276c		Putative integral membrane protein	-0.0547864	0.935159	-0.400061	0.581924	1.04494	0.0598303	2.67777	1.71846e-05
Cj1277c		Putative ABC transporter ATP-binding protein	0.304383	0.0960043	0.368191	0.0424565	0.742828	0.000299615	0.369977	0.0356827
Cj1278c	trmB	tRNA (guanine-N(7)-)-methyltransferase (EC 2.1.1.33) (tRNA (guanine(46)-N(7))-methyltransferase) (tRNA(m7G46)-methyltransferase)	0.403051	0.0474227	0.136076	0.526859	0.542378	0.00843134	0.823292	0.000254744
Cj1279c		Putative fibronectin domain-containing lipoprotein	0.281001	0.159686	0.674024	0.000992949	-0.481446	0.0115321	0.0356406	0.855648
Cj1280c		Pseudouridine synthase (EC 5.4.99.-)	0.478406	0.0329679	0.725144	0.00142835	0.682063	0.0027711	0.819464	0.000667278
Cj1282	mrdB	Cell wall polymerase (Peptidoglycan polymerase)	0.430228	0.0295797	-0.765833	0.00228952	-0.57543	0.00823332	0.111277	0.555951
Cj1283	ktrB	Putative K+ uptake protein	0.936308	0.0003955	0.651242	0.0085332	1.22155	2.19635e-05	0.548644	0.0166487
Cj1284	ktrA	Putative K+ uptake protein	0.717524	0.00179022	0.156163	0.520593	-0.616788	0.0141182	-0.396708	0.0753554
Cj1285c	mqnA	Chorismate dehydratase (EC 4.2.1.151) (Menaquinone biosynthetic enzyme MqnA)	0.260309	0.33014	-0.487304	0.136137	0.351243	0.190533	0.463852	0.067235
Cj1286c	upp	Uracil phosphoribosyltransferase (EC 2.4.2.9) (UMP pyrophosphorylase) (UPRTase)	0.413041	0.0188165	-0.0952504	0.633216	-0.345305	0.0598303	-0.351038	0.0471342
Cj1287c		Malate oxidoreductase (EC 1.1.1.38)	0.297515	0.112871	1.30234	5.80563e-07	0.144141	0.420862	-0.0715686	0.69495
Cj1288c	gltX2	Glutamate--tRNA ligase 2 (EC 6.1.1.17) (Glutamyl-tRNA synthetase 2) (GluRS 2)	-0.527353	0.000626722	0.322575	0.0165344	0.0764519	0.558146	-0.235428	0.0702855
Cj1289		Possible periplasmic protein	0.563938	0.00499943	0.652635	0.00107361	-0.189461	0.2927	-0.0725289	0.690767
Cj1290c	accC	Biotin carboxylase (EC 6.3.4.14) (Acetyl-coenzyme A carboxylase biotin carboxylase subunit A)	0.66898	0.000100669	0.759081	1.10885e-05	0.0904795	0.496593	0.248871	0.0643632
Cj1291c	accB	Biotin carboxyl carrier protein of acetyl-CoA carboxylase	-0.7588	0.000483179	-0.0568557	0.76439	-0.0730816	0.696785	-0.323467	0.0753427
Cj1292	dcd	dCTP deaminase (EC 3.5.4.13) (Deoxycytidine triphosphate deaminase)	-0.291227	0.135352	0.785328	0.000332872	0.60302	0.00289758	0.237619	0.191426
Cj1293	pseB	UDP-N-acetylglucosamine 4,6-dehydratase (inverting) (EC 4.2.1.115) (Pseudaminic acid biosynthesis protein B) (UDP-GlcNAc-inverting 4,6-dehydratase)	0.39109	0.352139	1.47517	0.0011516	0.954525	0.0210585	-1.24167	0.0140579
Cj1294	pseC	UDP-4-amino-4,6-dideoxy-N-acetyl-beta-L-altrosamine transaminase (EC 2.6.1.92) (Pseudaminic acid biosynthesis protein C)	0.566209	0.0321034	-0.342263	0.303033	1.22041	7.33746e-05	1.08028	0.000177919
Cj1295		Uncharacterized protein	0.548212	0.000346036	-1.00728	1.92285e-05	0.722405	2.41127e-05	0.178773	0.176355
Cj1300		Putative SAM domain containing methyltransferase	-0.571257	0.276873	0.457912	0.373467	-1.38473	0.0232891	-2.85831	0.000346323
Cj1302		Putative HAD-superfamily phosphatase, subfamily IIIC	0.198933	0.263886	-1.44598	4.56449e-06	-0.0639711	0.728752	0.206329	0.216445
Cj1303		Putative 3-oxoacyl-[acyl-carrier-protein] synthase 3 (EC 2.3.1.180) (3-oxoacyl-[acyl-carrier-protein] synthase III) (Beta-ketoacyl-ACP synthase III) (KAS III)	0.222957	0.170893	-1.08966	1.74492e-05	-0.669419	0.000684866	-0.410347	0.0142952
Cj1304	acpP3	Putative acyl carrier protein	0.17832	0.452804	-1.14362	0.00113966	-0.44322	0.083064	-0.862345	0.00219671
Cj1305c		Uncharacterized protein	-0.319562	0.158691	-0.322264	0.212494	0.0239478	0.916805	-0.348049	0.11619
Cj1306c		Uncharacterized protein	-0.0481363	0.945118	0.351867	0.602574	0.0847557	0.896651	-0.0305215	0.959891
Cj1307		Putative amino acid activating enzyme (EC 6.3.2.-)	-0.990329	5.15983e-05	-0.216157	0.290014	-0.359602	0.0610242	0.0411358	0.82559
Cj1308		Putative acyl carrier protein	-1.15382	0.0132202	-0.641349	0.175301	-0.041253	0.919774	0.705434	0.0470236
Cj1309c		Uncharacterized protein	-0.796168	0.103916	0.0453883	0.930385	-1.55567	0.0091243	-3.39559	7.31047e-05
Cj1310c		Uncharacterized protein	-0.43011	0.499334	0.558015	0.365484	-1.00582	0.139242	-2.64674	0.00230544
Cj1311	pseF	Pseudaminic acid cytidylyltransferase (EC 2.7.7.81) (Pseudaminic acid biosynthesis protein F)	-1.18216	0.000108097	-0.75915	0.00948821	0.223927	0.324821	-0.17361	0.438658
Cj1312	pseG	UDP-2,4-diacetamido-2,4,6-trideoxy-beta-L-altropyranose hydrolase (EC 3.6.1.57) (Pseudaminic acid biosynthesis protein G)	-0.878728	0.00192975	-0.510465	0.0613998	-0.692429	0.0104535	-0.921281	0.00116051
Cj1313	pseH	Acetyltransferase PseH (EC 2.3.1.-) (Pseudaminic acid biosynthesis protein H)	-0.594055	0.165374	-1.43451	0.00769404	0.606992	0.112746	0.509805	0.166751
Cj1314c	hisF2	Putative imidazole glycerol phosphate synthase subunit hisF2 (EC 4.3.2.10) (IGP synthase cyclase subunit) (IGP synthase subunit hisF2) (ImGP synthase subunit hisF2) (IGPS subunit hisF2)	-0.0149073	0.923555	0.145751	0.343491	0.467899	0.00236977	0.0539499	0.706841
Cj1315c	hisH1	Imidazole glycerol phosphate synthase subunit HisH 1 (EC 4.3.2.10) (IGP synthase glutaminase subunit 1) (EC 3.5.1.2) (IGP synthase subunit HisH 1) (ImGP synthase subunit HisH 1) (IGPS subunit HisH 1)	-0.757244	0.000840617	0.356904	0.0732217	0.314105	0.0912183	0.139108	0.44252
Cj1316c	pseA	Pseudaminic acid biosynthesis PseA protein	-1.6847	8.05143e-06	0.553887	0.0483984	-0.00770781	0.977273	-0.826565	0.00506816
Cj1317	pseI	Pseudaminic acid synthase (EC 2.5.1.97) (Pseudaminic acid biosynthesis protein I)	-0.529748	0.000723087	-1.1269	7.34824e-07	-0.500183	0.00122824	-0.728547	3.14014e-05
Cj1319		Putative nucleotide sugar dehydratase	-0.0306532	0.96279	0.642784	0.296202	-0.568373	0.385453	-2.47184	0.00204504
Cj1320		Putative aminotransferase (DegT family)	0.739272	0.207819	0.69244	0.27713	-1.72116	0.0218971	-0.950407	0.152305
Cj1324		Uncharacterized protein	-0.838792	0.0447214	-1.24106	0.0178252	0.760383	0.0339702	-4.12507	4.46512e-06
Cj1331	legF	CMP-N,N'-diacetyllegionaminic acid synthase (EC 2.7.7.82)	-2.02167	0.000747843	-1.59819	0.00880224	0.698431	0.082269	-3.25064	3.42869e-05
Cj1334	maf3	MAF_flag10 domain-containing protein	0.0291006	0.956539	-0.0179772	0.97251	-1.83889	0.0048005	-3.57932	1.06991e-05
Cj1337	pseE	PseE protein	-0.162723	0.673399	0.491988	0.186861	-1.13829	0.00984149	-2.21602	7.68791e-05
Cj1338c	flaB	Flagellin B	1.05039	0.00074004	0.819229	0.0118861	1.93865	6.91999e-07	1.17627	0.000207853
Cj1339c	flaA	Flagellin A	-1.08812	2.02076e-06	1.5172	2.26508e-08	1.80055	6.24859e-09	0.711341	0.000236086
Cj1341c	maf6	MAF_flag10 domain-containing protein	0.668779	0.527816	0.379489	0.741714	-0.307126	0.791342	-0.0763919	0.94364
Cj1343c		Putative periplasmic protein	0.150682	0.796105	-1.04298	0.111502	-0.508945	0.381136	-0.553007	0.3094
Cj1344c	tsaD	tRNA N6-adenosine threonylcarbamoyltransferase (EC 2.3.1.234) (N6-L-threonylcarbamoyladenine synthase) (t(6)A synthase) (t(6)A37 threonylcarbamoyladenosine biosynthesis protein TsaD) (tRNA threonylcarbamoyladenosine biosynthesis protein TsaD)	0.70909	0.0382035	-0.563846	0.200479	0.480839	0.173789	0.379683	0.257325
Cj1345c		Putative periplasmic protein	-0.300754	0.0317764	0.403067	0.00433371	-0.14068	0.286502	-0.143635	0.264466
Cj1346c	dxr	1-deoxy-D-xylulose 5-phosphate reductoisomerase (DXP reductoisomerase) (EC 1.1.1.267) (1-deoxyxylulose-5-phosphate reductoisomerase) (2-C-methyl-D-erythritol 4-phosphate synthase)	-0.409303	0.0130471	0.610461	0.000498525	0.474674	0.00359949	0.229262	0.12302
Cj1347c	cdsA	Phosphatidate cytidylyltransferase (EC 2.7.7.41)	-0.703798	7.82697e-05	0.88686	3.05217e-06	0.385198	0.00790885	0.808188	6.9537e-06
Cj1348c		Putative coiled-coil protein	-0.918256	0.000500259	0.978824	0.000118679	1.48462	8.36765e-07	2.0871	1.12674e-08
Cj1349c		Putative fibronectin/fibrinogen-binding protein	-0.0683144	0.900779	-0.783629	0.203708	0.961089	0.0381092	1.30545	0.00436258
Cj1350	mobA	Molybdenum cofactor guanylyltransferase (MoCo guanylyltransferase) (EC 2.7.7.77) (GTP:molybdopterin guanylyltransferase) (Mo-MPT guanylyltransferase) (Molybdopterin guanylyltransferase) (Molybdopterin-guanine dinucleotide synthase) (MGD synthase)	-0.253235	0.224469	-0.970609	0.00115305	0.703815	0.00119351	0.466708	0.0170889
Cj1351	pldA	Phospholipase A1 (EC 3.1.1.32) (EC 3.1.1.4) (Phosphatidylcholine 1-acylhydrolase)	0.0921115	0.766237	-1.23474	0.00245188	0.228232	0.41942	0.342768	0.197826
Cj1352	ceuB	Enterochelin uptake permease	-2.05478	8.79712e-07	-2.05175	7.64717e-06	-1.9547	3.74161e-06	-2.38274	3.07837e-07
Cj1353	ceuC	Enterochelin uptake permease	-1.78792	0.000302332	-1.76223	0.00115923	-1.09779	0.00994366	-0.943408	0.0151153
Cj1354	ceuD	Enterochelin uptake ATP-binding protein	-2.08669	0.000854469	-0.597531	0.26174	-1.15676	0.030186	-1.42093	0.00813118
Cj1355	ceuE	Enterochelin uptake periplasmic binding protein	-0.12503	0.429003	2.99983	3.94056e-13	-0.441287	0.00805736	-1.0267	3.87236e-06
Cj1356c		Putative integral membrane protein	0.067737	0.855175	0.289511	0.392842	2.3176	1.07332e-06	1.96936	6.76775e-06
Cj1357c	nrfA	Nitrite reductase (cytochrome; ammonia-forming) (EC 1.7.2.2)	-3.24138	9.70298e-06	-1.47214	0.00796864	0.0696772	0.900054	0.132384	0.817174
Cj1358c	nrfH	Cytochrome c-type protein	-3.82793	2.27256e-05	-1.31003	0.0309712	0.0630949	0.911365	0.0128532	0.980144
Cj1359	ppk	Polyphosphate kinase (EC 2.7.4.1) (ATP-polyphosphate phosphotransferase) (Polyphosphoric acid kinase)	-0.109474	0.546033	1.85906	2.63151e-09	-0.630772	0.000811935	-0.632769	0.000723757
Cj1360c	tmRNA Campy_jejun_700819	Proteolysis tag peptide encoded by tmRNA Campy_jejun_700819 (Putative proteolysis tag for 10Sa_RNA)	-0.0608548	0.808487	1.63025	3.91417e-07	0.522569	0.0197063	-0.66025	0.00439932
Cj1361c		Uncharacterized protein	-0.883954	0.0118385	-0.387664	0.208527	1.62996	0.000113497	0.958639	0.00773065
Cj1362	ruvB	Holliday junction ATP-dependent DNA helicase RuvB (EC 3.6.4.12)	-0.457378	0.0029637	-0.742282	5.10513e-05	0.540188	0.000605773	-0.03119	0.827296
Cj1363	amaA	Acid membrane antigen A	-0.546038	0.0735567	-0.67332	0.056507	-0.691071	0.032595	-0.375266	0.190446
Cj1364c	fumC	Fumarate hydratase class II (Fumarase C) (EC 4.2.1.2) (Aerobic fumarase) (Iron-independent fumarase)	0.0741217	0.713037	0.299578	0.0797172	-0.424839	0.0168677	-0.261081	0.130185
Cj1365c		Putative secreted serine protease (EC 3.4.21.-)	0.671371	0.00334228	-0.208386	0.272825	-0.135432	0.484936	0.0326114	0.876455
Cj1366c	glmS	Glutamine--fructose-6-phosphate aminotransferase [isomerizing] (EC 2.6.1.16) (D-fructose-6-phosphate amidotransferase) (GFAT) (Glucosamine-6-phosphate synthase) (Hexosephosphate aminotransferase) (L-glutamine--D-fructose-6-phosphate amidotransferase)	0.555879	0.00260845	1.0466	2.01037e-06	-0.166806	0.287995	0.187068	0.232033
Cj1367c		Putative nucleotidyltransferase	-0.51692	0.0916652	-0.359027	0.274622	0.190623	0.51185	0.819986	0.00522535
Cj1368	mqnE	Aminodeoxyfutalosine synthase (AFL synthase) (Aminofutalosine synthase) (EC 2.5.1.120) (Menaquinone biosynthetic enzyme MqnE)	-0.344345	0.0276664	-0.552037	0.00267222	-1.15895	1.58034e-06	-1.58058	3.09362e-08
Cj1369		Putative permease	-0.403538	0.0367718	-1.43008	1.99098e-06	-1.90713	6.01776e-08	-1.24257	3.17823e-06
Cj1370		Putative nucleotide phosphoribosyltransferase	-0.17562	0.515843	-0.617815	0.0556799	-1.37261	0.000329108	-0.761892	0.00910526
Cj1371		Putative periplasmic protein (VacJ homolog)	0.218435	0.172812	-0.304688	0.0708338	0.154501	0.319114	0.21369	0.156364
Cj1372		Putative periplasmic protein	-0.796558	0.166915	-0.870044	0.193771	-0.464462	0.415111	0.865221	0.0665134
Cj1373		Putative ntegral membrane protein	0.137289	0.663584	-1.25799	0.00301598	-0.605302	0.0610798	-0.00163831	0.995368
Cj1374c		dITP/XTP pyrophosphatase (EC 3.6.1.66) (Non-canonical purine NTP pyrophosphatase) (Non-standard purine NTP pyrophosphatase) (Nucleoside-triphosphate diphosphatase) (Nucleoside-triphosphate pyrophosphatase) (NTPase)	0.342495	0.13766	-0.134448	0.615402	1.30428	8.69805e-06	0.745191	0.00198373
Cj1375		Putative multidrug efflux transporter	1.36763	1.23383e-06	1.4449	2.83994e-07	0.404157	0.0345318	0.496806	0.0105238
Cj1377c		Putative ferredoxin	-0.784472	0.000150334	-0.356934	0.0402981	-0.238496	0.152746	-0.717062	0.000269241
Cj1378	selA	L-seryl-tRNA(Sec) selenium transferase (EC 2.9.1.1) (Selenocysteine synthase) (Sec synthase) (Selenocysteinyl-tRNA(Sec) synthase)	-0.24859	0.0851068	0.0501813	0.743441	0.120915	0.386922	-0.525842	0.000973888
Cj1379	selB	Putative selenocysteine-specific elongation factor	-0.101925	0.731608	-0.946472	0.00986615	-0.173192	0.539651	0.446425	0.0814908
Cj1380		Putative periplasmic protein	0.307244	0.117332	0.861867	9.509e-05	-0.294626	0.104249	-0.13633	0.45312
Cj1381		Putative lipoprotein	0.306266	0.5036	-1.25054	0.0435556	0.103272	0.832365	0.504759	0.226044
Cj1382c	fldA	Flavodoxin	1.20694	0.000204429	1.73547	1.69562e-06	0.707122	0.00913391	0.960368	0.00104079
Cj1384c		Uncharacterized protein	-2.27471	0.000836923	-3.117	0.000220058	-3.08109	0.000242982	-1.89555	0.0024856
Cj1385	katA	Catalase (EC 1.11.1.6)	-2.089	0.105664	3.61538	0.000359317	2.86168	0.00283417	2.01403	0.0241683
Cj1386		Ankyrin-repeat containing protein	-1.12215	0.316172	1.33327	0.144501	1.81399	0.032592	0.347282	0.70876
Cj1387c		Helix-turn-helix containing protein	-1.55988	0.00045412	-1.02075	0.0182588	1.13636	0.00126	0.475058	0.129441
Cj1388		Putative endoribonuclease L-PSP	-0.288644	0.604329	1.19832	0.0209646	0.839671	0.0945368	-0.0313283	0.949741
Cj1392	metC'	Putative cystathionine beta-lyase, N-terminus (EC 4.4.1.8)	-1.29416	0.000612594	0.11983	0.71554	-1.29375	0.00108579	-1.026	0.00283263
Cj1393	metC'	Putative cystathionine beta-lyase (EC 4.4.1.8)	-1.93794	1.13592e-06	1.42682	9.61799e-06	-1.32438	6.65889e-05	-1.13446	0.000182626
Cj1394		Adenylosuccinate lyase (ASL) (EC 4.3.2.2) (Adenylosuccinase)	-1.35699	7.32247e-05	0.334139	0.193771	-1.15421	0.000538108	-0.822981	0.00333017
Cj1395	#N/A	#N/A	0.803534	0.0337898	1.04397	0.0108593	0.570329	0.134014	0.782669	0.0330386
Cj1397	feoA	Putative Fe(2+) transport protein A	-1.68847	0.105179	-1.27254	0.234028	-0.695318	0.469155	2.33207	0.00246949
Cj1398	feoB	Fe(2+) transporter FeoB (Ferrous iron transport protein B homolog)	-0.622844	0.0742781	-1.46111	0.00336523	-0.337464	0.330264	-0.359245	0.268236
Cj1399c	hydA2	Putative Ni/Fe-hydrogenase small subunit	0.338315	0.0152036	0.423327	0.0029385	-0.270991	0.0417254	-0.0102479	0.93865
Cj1400c	fabI	Enoyl-[acyl-carrier-protein] reductase [NADH] (EC 1.3.1.9)	-0.181047	0.296969	0.506565	0.00660532	-0.367368	0.0437575	0.329487	0.0412789
Cj1401c	tpiA	Triosephosphate isomerase (TIM) (TPI) (EC 5.3.1.1) (Triose-phosphate isomerase)	-0.0701583	0.675218	0.326982	0.0495086	-0.118551	0.461441	-0.231013	0.132958
Cj1402c	pgk	Phosphoglycerate kinase (EC 2.7.2.3)	-0.241309	0.124885	0.688777	0.000138949	-0.302145	0.0497021	-0.331765	0.0305574
Cj1403c	gapA	Glyceraldehyde-3-phosphate dehydrogenase (EC 1.2.1.-)	-0.531549	0.00121336	0.910018	2.94236e-06	-0.393791	0.00846498	-0.267079	0.0604082
Cj1404	nadD	Probable nicotinate-nucleotide adenylyltransferase (EC 2.7.7.18) (Deamido-NAD(+) diphosphorylase) (Deamido-NAD(+) pyrophosphorylase) (Nicotinate mononucleotide adenylyltransferase) (NaMN adenylyltransferase)	-0.354501	0.0362369	0.0104046	0.955821	0.973682	3.66447e-06	0.416567	0.0088206
Cj1405	rsfS	Ribosomal silencing factor RsfS	0.275709	0.0489346	-0.48875	0.00201575	0.499827	0.000896789	0.379449	0.00660383
Cj1406c		Putative periplasmic protein	2.45357	1.74504e-06	3.64705	5.25327e-09	0.534226	0.160955	0.782073	0.0347132
Cj1407c		Putative phospho-sugar mutase (EC 5.4.2.-)	0.414147	0.0158852	0.651385	0.000416564	-0.263962	0.10009	-0.0520733	0.75074
Cj1408	fliL	Flagellar protein FliL	-0.306832	0.0485933	-0.444411	0.00306952	-0.277993	0.0549772	-0.519157	0.00126291
Cj1409	acpS	Holo-[acyl-carrier-protein] synthase (Holo-ACP synthase) (EC 2.7.8.7) (4'-phosphopantetheinyl transferase AcpS)	-0.238684	0.206531	-1.73813	2.3199e-06	-0.109159	0.562872	0.267731	0.126301
Cj1410c		Putative membrane protein	-0.0505931	0.754385	-1.00153	2.07818e-05	-0.0868744	0.562557	-0.629569	0.000359239
Cj1411c		Putative cytochrome P450	0.0301095	0.855712	0.113983	0.454581	0.262976	0.0689135	0.199782	0.156966
Cj1412c		Putative integral membrane protein	-1.2773	5.32738e-07	-1.28755	1.21389e-06	0.338936	0.0359805	-0.0497596	0.761026
Cj1413c	kpsS	Capsule polysaccharide modification protein	-0.307216	0.251729	-0.238972	0.367277	1.14043	0.000187868	0.654739	0.0127547
Cj1414c	kpsC	Capsule polysaccharide modification protein	0.21294	0.277064	-0.146897	0.525968	0.496522	0.0126897	0.501082	0.00920074
Cj1415c		Cytidine diphosphoramidate kinase (CDK) (EC 2.7.1.224)	0.435724	0.0110503	0.226622	0.198592	0.397535	0.0185871	0.52604	0.00233533
Cj1416c		CTP:phosphoglutamine cytidylyltransferase (EC 2.7.7.103)	0.195169	0.0653868	0.420866	0.000498525	0.315132	0.00411759	0.221746	0.0300858
Cj1417c		Gamma-glutamyl-CDP-amidate hydrolase (EC 3.5.1.129)	0.228294	0.118309	-0.292384	0.0767458	0.527428	0.00105484	0.734378	3.42869e-05
Cj1418c		L-glutamine kinase (EC 2.7.3.13)	0.531131	0.00111282	0.334734	0.0165825	0.392884	0.00684632	0.501691	0.00118702
Cj1419c		Putative methyltransferase	-0.0108777	0.963411	0.63291	0.00497657	0.369932	0.0799688	0.691154	0.00285887
Cj1420c		Putative methyltransferase	0.0981582	0.531012	1.13843	1.65482e-07	-0.0655379	0.645458	0.0157401	0.914413
Cj1422c		Putative sugar transferase	-0.941036	0.0163232	-0.55753	0.168158	-1.58986	0.000903601	-4.52575	1.82738e-08
Cj1423c	hddC	D-glycero-alpha-D-manno-heptose 1-phosphate guanylyltransferase (EC 2.7.7.71) (D-alpha-D-heptose 1-phosphate guanylyltransferase)	-0.0152564	0.983428	-1.53384	0.0613684	-1.12901	0.113501	-0.303036	0.626792
Cj1424c	gmhA2	Phosphoheptose isomerase 2 (EC 5.3.1.28) (Sedoheptulose 7-phosphate isomerase 2)	-0.997936	0.00269637	-0.0641556	0.843083	-0.293495	0.319114	0.090519	0.741748
Cj1425c	hddA	D-glycero-alpha-D-manno-heptose 7-phosphate kinase (EC 2.7.1.168) (D-alpha-D-heptose 7-phosphate kinase)	-1.01525	0.000238621	-0.761634	0.00312451	0.236061	0.298529	-0.27119	0.222087
Cj1427c		GDP-D-glycero-alpha-D-manno-heptose dehydrogenase (EC 1.1.98.-)	-0.238806	0.202617	-1.08124	0.000117233	-0.707962	0.00142732	-1.04373	3.42869e-05
Cj1428c	fcl	GDP-L-fucose synthase (EC 1.1.1.271) (GDP-4-keto-6-deoxy-D-mannose-3,5-epimerase-4-reductase)	-1.46972	0.0157165	0.858294	0.0904652	-0.550789	0.316381	-1.82918	0.0050476
Cj1429c		Uncharacterized protein	-0.270669	0.546265	-1.37562	0.017298	-0.926084	0.0561653	-0.875015	0.0571881
Cj1430c	rfbC	dTDP-4-dehydrorhamnose 3,5-epimerase (EC 5.1.3.13) (Thymidine diphospho-4-keto-rhamnose 3,5-epimerase) (dTDP-4-keto-6-deoxyglucose 3,5-epimerase) (dTDP-6-deoxy-D-xylo-4-hexulose 3,5-epimerase)	-0.981998	0.131911	-0.104049	0.878475	-0.934352	0.159138	-2.97725	0.00064174
Cj1431c	hddC	Capsular polysaccharide heptosyltransferase	0.139226	0.814492	0.883844	0.104088	-0.491175	0.404513	-2.17579	0.00299909
Cj1432c		Putative sugar transferase	-0.573924	0.0508544	0.501176	0.0804923	0.23891	0.382878	-2.65784	1.9506e-06
Cj1433c		Uncharacterized protein	-0.392599	0.272353	0.618937	0.0772007	-1.07776	0.0103105	-3.20266	4.32686e-06
Cj1434c		Putative sugar transferase	0.291122	0.628149	0.69232	0.240508	-0.924443	0.161508	-3.40105	0.000165644
Cj1435c		Putative phosphatase	0.113428	0.860094	0.78052	0.182876	0.565282	0.323363	-2.50099	0.00156155
Cj1436c		L-serine phosphate decarboxylase Cj1436c (EC 4.1.1.-) (Capsule polysaccharide biosynthesis protein Cj1436c) (PLP-dependent decarboxylase Cj1436)	-0.700622	0.252561	0.696477	0.216059	-0.592421	0.333869	-2.63943	0.00152052
Cj1437c		Dihydroxyacetone phosphate transaminase Cj1437c (EC 2.6.1.-) (Capsule polysaccharide biosynthesis protein Cj1437c) (PLP-dependent transaminase Cj1437)	-0.89484	0.0339209	-0.141377	0.747509	-0.814979	0.0562052	-3.58204	4.32686e-06
Cj1438c		Putative sugar transferase	-0.822138	0.0474913	0.143499	0.73563	0.0562466	0.884643	-2.46911	7.13696e-05
Cj1439c	glf	UDP-galactopyranose mutase (EC 5.4.99.9)	-1.33863	7.93757e-05	-0.268286	0.336268	-1.47843	7.92414e-05	-4.42513	2.79796e-08
Cj1440c		Putative sugar transferase	-0.0234809	0.896289	-0.638895	0.00294522	0.252343	0.117739	0.217835	0.159342
Cj1441c	kfiD	UDP-glucose 6-dehydrogenase (UDP-Glc dehydrogenase) (UDP-GlcDH) (UDPGDH) (EC 1.1.1.22)	0.190423	0.787141	0.780444	0.234901	-1.40166	0.0713576	-1.86507	0.0193791
Cj1443c	kpsF	D-arabinose 5-phosphate isomerase	0.293842	0.0331481	-0.216511	0.138432	-0.597722	0.000348081	-0.561427	0.000411179
Cj1444c	kpsD	Capsule polysaccharide export system periplasmic protein	0.175403	0.129551	0.190586	0.070889	-0.374786	0.0015392	-0.382028	0.00136415
Cj1445c	kpsE	Capsule polysaccharide export system inner membrane protein	-0.257256	0.0835329	0.106698	0.444546	-0.482528	0.00177732	-0.688642	6.77485e-05
Cj1447c	kpsT	Capsule polysaccharide export ATP-binding protein	0.692914	0.0035607	-0.145113	0.604097	-0.304962	0.237321	-0.768774	0.00546873
Cj1448c	kpsM	Transport permease protein	-0.439944	0.140562	-0.421701	0.216726	-1.36654	0.000819736	-1.98534	3.10774e-05
Cj1449c		UPF0306 protein Cj1449c	0.554355	0.0100539	1.2119	9.52806e-06	0.598271	0.00665442	0.080564	0.707303
Cj1450		Putative ATP/GTP-binding protein	-3.26062	1.19393e-07	0.575951	0.116453	0.378995	0.319114	-0.755596	0.0419906
Cj1451	dut	dUTPase (EC 3.6.1.23)	-1.08078	1.3384e-05	0.330254	0.0731004	-0.0124273	0.948559	-0.452902	0.0170241
Cj1452		Putative integral membrane protein	-0.31771	0.427131	-1.19258	0.0182523	-0.686819	0.103058	0.545784	0.113477
Cj1453c	tilS	tRNA(Ile)-lysidine synthase (EC 6.3.4.19) (tRNA(Ile)-2-lysyl-cytidine synthase) (tRNA(Ile)-lysidine synthetase)	0.531901	0.0253055	-0.493432	0.094177	0.701265	0.00461735	0.308655	0.174764
Cj1454c	rimO	Ribosomal protein S12 methylthiotransferase RimO (S12 MTTase) (S12 methylthiotransferase) (EC 2.8.4.4) (Ribosomal protein S12 (aspartate-C(3))-methylthiotransferase) (Ribosome maturation factor RimO)	0.594196	0.000265294	0.456865	0.00469294	0.430114	0.00465373	0.27764	0.0471342
Cj1455	prfB	Peptide chain release factor 2 (RF-2)	-0.307417	0.0431841	-0.706066	0.000131619	-0.399621	0.00895308	-0.397629	0.00828998
Cj1456c		Putative periplasmic protein	-1.6187	2.0985e-05	-0.175487	0.547293	-0.334878	0.256748	-0.397869	0.174791
Cj1457c	truD	tRNA pseudouridine synthase D (EC 5.4.99.27) (tRNA pseudouridine(13) synthase) (tRNA pseudouridylate synthase D) (tRNA-uridine isomerase D)	0.186744	0.369035	0.410947	0.0628141	0.432911	0.0358603	0.540219	0.00828998
Cj1458c	thiL	Thiamine-monophosphate kinase (TMP kinase) (Thiamine-phosphate kinase) (EC 2.7.4.16)	0.153731	0.361687	1.21967	4.11555e-07	0.98041	5.75584e-06	0.905205	1.1633e-05
Cj1459		DUF5644 domain-containing protein	-0.908339	0.0252566	0.0179876	0.963495	-0.499133	0.191073	0.0522225	0.892182
Cj1460		Uncharacterized protein	-1.13623	0.0113002	-1.53345	0.00544065	-1.29076	0.00771135	-0.570157	0.143912
Cj1461		Putative DNA methylase	-0.0994746	0.805658	-1.07621	0.0295088	-0.0227119	0.95368	-0.328334	0.369056
Cj1462	flgI	Flagellar P-ring protein (Basal body P-ring protein)	0.700597	0.00476829	1.45985	1.69562e-06	2.319	1.60086e-08	1.86302	2.5168e-07
Cj1463		Uncharacterized protein Cj1463	0.276203	0.437861	0.589865	0.11428	1.78006	1.21123e-05	2.29302	2.68939e-07
Cj1464	flgM	FlgM domain-containing protein	-1.60869	0.000745072	0.909002	0.0309483	0.413971	0.322435	1.24769	0.00702459
Cj1465		Uncharacterized protein	-2.8935	1.73736e-08	-0.388906	0.127731	2.11412	2.39527e-07	2.07347	2.95853e-07
Cj1466	flgK	Flagellar hook-associated protein 1	0.135706	0.428354	0.34386	0.0306134	2.21811	2.56257e-10	1.64102	1.8806e-08
Cj1467		Uncharacterized protein	-1.79009	0.0108968	-1.74974	0.0207539	0.450291	0.404685	1.61005	0.00173075
Cj1468		Probable membrane transporter protein	-0.527964	0.100745	-0.62597	0.0691744	-1.31567	0.000763558	-0.506699	0.0998005
Cj1471c	ctsE	Putative type II protein secretion system E protein	0.647984	0.00143771	-0.555354	0.0245595	-0.165986	0.418717	-0.184281	0.337449
Cj1472c		Putative membrane protein	0.690677	0.0416947	0.356263	0.351499	0.44467	0.202326	0.359833	0.277943
Cj1473c	ctsP	Putative ATP/GTP-binding protein	1.03938	0.0693059	0.387836	0.557592	0.582703	0.330264	0.184959	0.762558
Cj1474c	ctsD	Putative type II protein secretion system D protein	-0.0957311	0.642399	-0.570439	0.017154	0.135149	0.481133	0.0223059	0.90878
Cj1476c		Pyruvate-flavodoxin oxidoreductase	0.0241295	0.901555	1.91544	2.63151e-09	-0.000860878	0.995174	-0.357645	0.035449
Cj1477c		Putative hydrolase	0.274654	0.0874096	-0.318907	0.0682444	1.22894	2.89385e-07	1.02436	2.39625e-06
Cj1478c	cadF	Outer membrane fibronectin-binding protein	0.531219	0.00670549	1.55322	4.05171e-08	1.15353	3.5031e-06	1.59033	9.02717e-08
Cj1479c	rpsI	30S ribosomal protein S9	0.301257	0.307798	1.10459	0.000427077	0.939448	0.00223977	0.862467	0.00435587
Cj1480c	rplM	50S ribosomal protein L13	0.882548	0.0242289	2.03565	1.378e-05	2.32703	5.34035e-06	1.76751	8.9566e-05
Cj1481c		DNA helicase (EC 3.6.4.12)	0.675039	4.52968e-05	-0.276279	0.0759936	0.353807	0.012245	0.562445	0.000246389
Cj1482c		PDDEXK_1 domain-containing protein	0.502938	0.00186247	-0.725264	0.000459135	0.475829	0.00296052	0.718265	5.34477e-05
Cj1483c		Putative lipoprotein	0.175557	0.644834	1.35674	0.000599882	0.899376	0.0114826	1.23048	0.000672287
Cj1484c		Putative membrane protein	-0.379898	0.0415555	-0.959599	0.000349804	0.0500268	0.788749	0.435806	0.0119966
Cj1486c		Putative periplasmic protein	0.0699995	0.912619	0.744281	0.226745	-0.604562	0.366294	0.888171	0.104065
Cj1487c	ccoP	Cbb3-type cytochrome c oxidase subunit	-0.551168	0.0276664	0.511301	0.0332948	-0.808611	0.0024015	-0.227149	0.320775
Cj1488c	ccoQ	Cb-type cytochrome C oxidase subunit IV (EC 1.9.3.1)	-1.47567	0.0183237	0.354406	0.525803	-1.04032	0.0828996	1.81528	0.000250391
Cj1489c	ccoO	Cb-type cytochrome C oxidase subunit II (EC 1.9.3.1)	-1.11482	2.67815e-05	0.354319	0.0796819	-1.10263	3.30246e-05	-0.534363	0.0105444
Cj1490c	ccoN	Cytochrome-c oxidase (EC 7.1.1.9)	-1.47865	1.6238e-07	0.0955474	0.595442	-0.693431	0.000651228	-0.591736	0.00254356
Cj1491c		Putative two-component regulator	-0.0369227	0.865721	-0.953304	0.000652597	-0.512356	0.0185871	-0.458595	0.0255147
Cj1492c		Histidine kinase (EC 2.7.13.3)	-0.936039	1.07654e-05	-1.54041	4.73308e-08	-0.728475	0.000131966	-1.09108	1.65545e-06
Cj1493c		Putative integral membrane protein	-1.34833	0.0444758	-3.18817	0.00591546	-1.30528	0.0584064	-1.56474	0.0218358
Cj1494c	carA	Carbamoyl-phosphate synthase small chain (EC 6.3.5.5) (Carbamoyl-phosphate synthetase glutamine chain)	0.535127	0.00405493	0.401545	0.0217657	0.49469	0.00534717	0.609069	0.00105929
Cj1495c		Uncharacterized protein	0.0629897	0.856588	1.07623	0.00122621	1.12603	0.00110387	0.536135	0.0765122
Cj1496c		Putative periplasmic protein	-0.0940399	0.700772	0.824202	0.00107361	0.139831	0.536236	0.182267	0.393059
Cj1497c		Flagellar FliJ protein	-0.516675	0.00158361	-0.329794	0.0455529	0.16674	0.241739	0.214066	0.116025
Cj1498c	purA	Adenylosuccinate synthetase (AMPSase) (AdSS) (EC 6.3.4.4) (IMP--aspartate ligase)	-0.493833	0.0142594	-0.377642	0.0566434	0.652853	0.00154911	0.449882	0.0177017
Cj1500		Putative integral membrane protein	1.72003	2.23708e-07	0.491613	0.0257504	-0.106254	0.624599	0.19366	0.339461
Cj1501		UPF0033 domain-containing protein	1.14954	1.57655e-05	-0.186236	0.495888	-0.801678	0.00514718	0.152241	0.494258
Cj1502c	putP	Sodium/proline symporter (Proline permease)	0.530616	0.114859	0.735795	0.0213348	0.270715	0.388813	1.63237	7.68791e-05
Cj1503c	putA	Bifunctional protein PutA [Includes: Proline dehydrogenase (EC 1.5.5.2) (Proline oxidase); Delta-1-pyrroline-5-carboxylate dehydrogenase (P5C dehydrogenase) (EC 1.2.1.88) (L-glutamate gamma-semialdehyde dehydrogenase)]	-0.391007	0.255326	0.270217	0.389912	-0.088955	0.788749	0.838769	0.0159985
Cj1504c	selD	Selenide, water dikinase (EC 2.7.9.3) (Selenium donor protein) (Selenophosphate synthase)	-0.921166	2.45226e-05	-1.13439	9.80156e-06	-0.806558	0.00012716	-0.798519	9.31626e-05
Cj1505c		Putative two-component response regulator (SirA-like protein)	-0.338561	0.00885621	-0.0694932	0.577827	-0.390826	0.00284286	-1.05051	9.65565e-08
Cj1506c		Putative MCP-type signal transduction protein	-0.416253	0.0785587	0.446746	0.044518	-1.48433	1.39382e-06	-1.7258	2.16688e-07
Cj1507c		Putative regulatory protein	0.911324	2.47906e-07	1.28172	1.2411e-09	-0.0326161	0.777954	-0.165593	0.129441
Cj1508c	fdhD	Sulfur carrier protein FdhD	0.362505	0.0113002	2.01523	4.19748e-11	-0.313241	0.0178077	-0.397907	0.00386697
Cj1509c	fdhC	Putative formate dehydrogenase, cytochrom B subunit (EC 1.2.1.2)	-1.7895	3.16103e-08	-0.488752	0.0111652	-1.20875	3.27172e-06	-1.85142	1.36251e-08
Cj1510c	fdhB	Putative formate dehydrogenase iron-sulfur subunit (EC 1.2.1.2)	-1.32129	1.51448e-07	-0.248763	0.110477	-0.851077	2.40087e-05	-1.30266	1.54716e-07
Cj1511c	fdhA	Putative formate dehydrogenase large subunit (Selenocysteine containing) (EC 1.2.1.2)	-1.48952	1.6238e-07	0.33485	0.0633875	-0.203083	0.265608	-0.668372	0.0010001
Cj1514c		Uncharacterized protein	-0.255007	0.454797	2.10276	2.56174e-06	1.59859	7.83505e-05	2.37635	1.77884e-06
Cj1515c		Carboxynorspermidine/carboxyspermidine decarboxylase (CANS DC/CAS DC) (CANSDC/CASDC) (EC 4.1.1.96)	0.0232495	0.884288	-0.213626	0.169462	-0.470032	0.00379363	-0.609614	0.000354252
Cj1516		Putative periplasmic oxidoreductase	-0.115709	0.531721	0.84028	6.08143e-05	-0.891554	5.67919e-05	-1.15621	3.00246e-06
Cj1517	moaD	Putative molybdopterin converting factor,subunit 1	-1.35245	0.0151826	-0.04033	0.939563	-1.20209	0.0301526	-0.228577	0.624683
Cj1518	moaE	Molybdopterin synthase catalytic subunit (EC 2.8.1.12) (MPT synthase subunit 2) (Molybdenum cofactor biosynthesis protein E) (Molybdopterin-converting factor large subunit) (Molybdopterin-converting factor subunit 2)	0.0433091	0.81656	0.327733	0.0690355	-0.561537	0.00452513	-0.830294	0.00013449
Cj1519	moeA2	Molybdopterin molybdenumtransferase (EC 2.10.1.1)	0.493205	0.000981021	0.506089	0.000670746	-0.742047	2.40367e-05	-0.831495	4.91365e-06
Cj1523c	cas9	CRISPR-associated endonuclease Cas9	-0.786371	0.110657	0.407993	0.392842	0.108529	0.822236	-1.56473	0.00579849
Cj1529c	purM	Phosphoribosylformylglycinamidine cyclo-ligase (EC 6.3.3.1) (AIR synthase) (AIRS) (Phosphoribosyl-aminoimidazole synthetase)	0.0744423	0.700966	0.549669	0.00441518	0.475145	0.00951866	0.332021	0.0555673
Cj1530	coaE	Dephospho-CoA kinase (EC 2.7.1.24) (Dephosphocoenzyme A kinase)	0.425921	0.202	2.11993	1.17765e-06	1.1396	0.00130958	0.641327	0.0463834
Cj1531	dapF	Diaminopimelate epimerase (DAP epimerase) (EC 5.1.1.7) (PLP-independent amino acid racemase)	-0.31175	0.259437	0.956754	0.0010637	0.381539	0.140953	-0.205266	0.42804
Cj1532		Putative periplasmic protein	0.245008	0.413496	-0.651223	0.0722218	0.0602458	0.847614	-0.158009	0.594588
Cj1533c		Putative helix-turn-helix containing protein	-1.49287	0.100953	-1.16584	0.243664	1.63093	0.0154085	1.99595	0.00279089
Cj1534c	dps	DNA protection during starvation protein (EC 1.16.-.-)	-0.445879	0.103161	1.71247	2.94868e-06	0.831674	0.00403123	0.638668	0.0204296
Cj1535c	pgi	Glucose-6-phosphate isomerase (GPI) (EC 5.3.1.9) (Phosphoglucose isomerase) (PGI) (Phosphohexose isomerase) (PHI)	0.149867	0.255326	-0.212008	0.095624	0.215286	0.0818485	0.23048	0.0637774
Cj1536c	galU	UTP--glucose-1-phosphate uridylyltransferase (EC 2.7.7.9) (UDP-glucose pyrophosphorylase)	-0.614268	0.000713462	0.256079	0.0935936	0.0509847	0.74987	-0.143152	0.345582
Cj1537c	acsA	Acetyl-coenzyme A synthetase (AcCoA synthetase) (Acs) (EC 6.2.1.1) (Acetate--CoA ligase) (Acyl-activating enzyme)	-0.870498	0.00477817	0.234916	0.392135	-0.497433	0.071586	0.590416	0.0424311
Cj1538c	tupC	Tungstate uptake system ATP-binding protein TupC (EC 7.3.2.6)	1.0263	0.00183448	0.36916	0.299416	1.4374	7.83505e-05	2.27153	1.25058e-07
Cj1539c	tupB	Tungstate uptake system permease protein TupB	-0.0575514	0.767731	-0.542089	0.00727356	-0.22574	0.197695	-0.130723	0.441173
Cj1540	tupA	Tungstate-binding protein TupA	0.935947	0.000207357	1.45019	5.72895e-07	0.0412986	0.839562	0.220805	0.257248
Cj1541	pxpA	5-oxoprolinase subunit A (5-OPase subunit A) (EC 3.5.2.9) (5-oxoprolinase (ATP-hydrolyzing) subunit A)	0.002111	0.995641	-0.46447	0.147634	-0.470309	0.13266	-0.60754	0.0530508
Cj1542		Putative allophanate hydrolase subunit 1	-0.235562	0.281176	-0.925816	0.00067542	-0.589048	0.00980348	-0.489243	0.0223779
Cj1543		Putative allophanate hydrolase subunit 2	0.195307	0.461967	-1.15735	0.0005272	-0.87672	0.00248679	-0.758006	0.0051962
Cj1544c		Putative integral membrane protein	0.0521334	0.716173	0.215375	0.125099	-0.506463	0.00145238	-0.470711	0.00170544
Cj1545c		MdaB protein homolog	-0.367765	0.089498	0.993896	7.95921e-05	-0.549205	0.0201741	-0.870745	0.000723757
Cj1546		Putative transcriptional regulator	-1.2626	1.44088e-05	-0.662631	0.00937057	-0.136598	0.500486	0.287203	0.114428
Cj1547		Outer membrane lipoprotein Blc	-0.319707	0.18628	-0.453157	0.106696	0.168281	0.47462	-0.0235368	0.920561
Cj1548c		Putative NADP-dependent alcohol dehydrogenase (EC 1.1.1.2)	-0.0741861	0.785586	1.03574	0.000192618	-0.510531	0.0347998	0.0810641	0.739212
Cj1549c	hsdR	Type I restriction enzyme endonuclease subunit (R protein) (EC 3.1.21.3)	0.207646	0.0770063	0.102506	0.382046	-0.0851065	0.455886	-0.402493	0.00140842
Cj1550c	rloH	Putative ATP/GTP-binding protein	-0.366987	0.0871138	-0.00822634	0.97058	-0.230642	0.284719	0.204398	0.295138
Cj1551c	hsdS	Putative type I restriction enzyme S protein	0.44662	0.0139543	-0.0197491	0.928473	-0.0177054	0.924462	0.109751	0.533139
Cj1552c	mloB	Uncharacterized protein	-0.0165471	0.908018	0.563813	0.000399217	0.357577	0.0103105	0.476974	0.0010001
Cj1553c	hsdM	Site-specific DNA-methyltransferase (adenine-specific) (EC 2.1.1.72)	-0.656107	0.000349438	0.0148563	0.930019	0.503725	0.00223977	0.341115	0.0241988
Cj1555c		NAD(P)-bd_dom domain-containing protein	0.436113	0.0256004	0.114085	0.551822	-1.69972	2.35201e-07	-1.99204	1.88602e-08
Cj1556		Putative transcriptional regulator	-0.677942	0.0376388	-1.00577	0.0130571	0.137527	0.655606	0.0767967	0.802967
Cj1560		Putative permease	-0.222498	0.829007	-1.68777	0.0915125	0.611334	0.485982	0.826819	0.311096
Cj1563c		Putative transcriptional regulator	-0.231372	0.202777	0.652908	0.00108242	0.33714	0.0539222	0.158409	0.344943
Cj1564		Putative methyl-accepting chemotaxis signal transduction protein	-0.601805	0.0533221	0.052213	0.86023	-1.2772	0.000171313	-0.708394	0.0176279
Cj1565c	pflA	Paralysed flagellum protein	-0.344368	0.233486	-0.562312	0.0649365	0.29927	0.277319	0.932687	0.00196792
Cj1566c	nuoN	NADH-quinone oxidoreductase subunit N (EC 7.1.1.-) (NADH dehydrogenase I subunit N) (NDH-1 subunit N)	-0.518508	0.0137282	-1.06421	6.08143e-05	-1.68946	3.6424e-07	-0.978198	6.66522e-05
Cj1567c	nuoM	NADH dehydrogenase I chain M (EC 1.6.5.3)	-0.933458	0.000682763	-1.16666	0.000170974	-1.87151	1.08895e-06	-0.159254	0.486041
Cj1568c	nuoL	NADH-quinone oxidoreductase subunit L (EC 7.1.1.-) (NADH dehydrogenase I subunit L) (NDH-1 subunit L)	-0.362727	0.032403	-1.0114	2.76891e-06	-1.79243	2.16815e-09	-1.23804	2.69822e-07
Cj1569c	nuoK	NADH-quinone oxidoreductase subunit K (EC 7.1.1.-) (NADH dehydrogenase I subunit K) (NDH-1 subunit K)	-0.447077	0.0792731	-1.2339	0.000859934	-1.69735	3.39991e-05	-1.52466	4.12808e-05
Cj1570c	nuoJ	NADH-quinone oxidoreductase subunit J (EC 7.1.1.-)	-0.861803	0.022876	-1.08144	0.0182078	-1.42891	0.00212748	0.382926	0.215735
Cj1571c	nuoI	NADH-quinone oxidoreductase subunit I (EC 7.1.1.-) (NADH dehydrogenase I subunit I) (NDH-1 subunit I)	-0.159774	0.441765	-0.973379	0.000121202	-1.8036	1.5822e-07	-0.885406	0.000150451
Cj1572c	nuoH	NADH-quinone oxidoreductase subunit H (EC 7.1.1.-) (NADH dehydrogenase I subunit H) (NDH-1 subunit H)	-0.149344	0.368078	-0.819586	5.003e-05	-1.56582	2.76433e-08	-1.06102	2.17852e-06
Cj1573c	nuoG	Putative NADH dehydrogenase I chain G (EC 1.6.5.3)	0.25478	0.0808517	-0.241324	0.0638718	-0.986449	5.80638e-07	-0.330092	0.0167325
Cj1574c		Uncharacterized protein	0.0796032	0.613769	0.220128	0.125044	-0.822549	1.8431e-05	-0.447206	0.0036253
Cj1575c		Uncharacterized protein	0.151996	0.850593	0.110193	0.892583	-0.654859	0.409103	1.72497	0.00800728
Cj1576c	nuoD	NADH-quinone oxidoreductase subunit D (EC 7.1.1.-) (NADH dehydrogenase I subunit D) (NDH-1 subunit D)	0.110241	0.385359	-0.0400186	0.737507	-0.645126	1.89789e-05	-0.560781	8.27705e-05
Cj1577c	nuoC	NADH-quinone oxidoreductase (EC 7.1.1.-)	-0.215792	0.192686	0.0290387	0.859458	-0.905261	1.50741e-05	-0.919016	1.16008e-05
Cj1578c	nuoB	NADH-quinone oxidoreductase subunit B (EC 7.1.1.-) (NADH dehydrogenase I subunit B) (NDH-1 subunit B)	0.239218	0.364814	0.642007	0.0240272	0.0318846	0.91199	-0.111335	0.683562
Cj1579c	nuoA	NADH-quinone oxidoreductase subunit (EC 7.1.1.-)	-1.18702	0.000198583	-0.863916	0.00575569	0.1595	0.516591	0.558605	0.0210642
Cj1580c		Putative peptide ABC-transport system ATP-binding protein	0.259565	0.334405	0.0699965	0.826846	0.613371	0.0226416	-0.994267	0.00276981
Cj1581c		Putative peptide ABC-transport system ATP-binding protein	0.776455	0.0701516	0.464248	0.339422	1.10423	0.0120919	0.639569	0.127689
Cj1582c		Putative peptide ABC-transport system permease protein	0.00735545	0.991279	-0.0176889	0.976357	1.29971	0.0163593	1.29145	0.013391
Cj1583c		Putative peptide ABC-transport system permease protein	-1.1987	0.0788302	-1.63277	0.0482836	1.73593	0.00196803	2.32092	7.07182e-05
Cj1584c		Putative peptide ABC-transport system periplasmic peptide-binding protein	-0.0149299	0.948735	0.651181	0.00304209	0.0357053	0.865783	-0.123935	0.535124
Cj1585c		Putative oxidoreductase	-0.414205	0.342066	-1.30239	0.0207787	-1.39149	0.00981169	-3.635	2.48645e-05
Cj1586	cgb	Single domain haemoglobin	2.00529	1.58932e-06	2.34461	2.12756e-07	-0.129469	0.725402	-0.396698	0.249399
Cj1587c		Putative ABC transporter	-0.718918	1.752e-05	-0.871217	6.04074e-06	-0.962615	1.11783e-06	-1.07097	2.10118e-07
Cj1588c		Putative MFS (Major Facilitator Superfamily) transport protein	-0.0343963	0.814624	-0.470478	0.00334605	-0.283555	0.0389421	-0.526793	0.00058796
Cj1589		Lactamase_B domain-containing protein	0.193923	0.320429	-0.338767	0.141022	-1.51093	7.99804e-06	-0.845127	0.000543427
Cj1590	infA	Translation initiation factor IF-1	-0.149571	0.541003	-0.405114	0.104292	0.843506	0.000900508	0.234469	0.286934
Cj1591	rpmJ	50S ribosomal protein L36	-1.26527	0.0078411	-2.52697	0.000778995	-0.697518	0.112409	1.12674	0.00344238
Cj1592	rpsM	30S ribosomal protein S13	-1.63601	0.000128022	-0.980738	0.013919	0.119788	0.700191	0.699121	0.0165002
Cj1593	rpsK	30S ribosomal protein S11	-0.786809	0.0873334	-0.30016	0.553527	1.0611	0.00887333	1.72243	8.58808e-05
Cj1594	rpsD	30S ribosomal protein S4	-0.791622	0.0326496	-0.0175151	0.961632	0.606479	0.0783594	0.958287	0.00856575
Cj1595	rpoA	DNA-directed RNA polymerase subunit alpha (RNAP subunit alpha) (EC 2.7.7.6) (RNA polymerase subunit alpha) (Transcriptase subunit alpha)	-0.357758	0.316845	-0.577744	0.0860114	0.950803	0.00902524	0.932404	0.0106259
Cj1596	rplQ	50S ribosomal protein L17	-0.41526	0.0882082	-0.798572	0.00261036	-0.382126	0.0991587	-0.103944	0.660519
Cj1597	hisG	ATP phosphoribosyltransferase (ATP-PRT) (ATP-PRTase) (EC 2.4.2.17)	0.265617	0.191878	0.874537	0.000139284	0.228496	0.236142	-0.0350722	0.862704
Cj1598	hisD	Histidinol dehydrogenase (HDH) (EC 1.1.1.23)	0.48887	0.049703	0.510737	0.045353	-0.195187	0.440185	-0.0567262	0.824535
Cj1599	hisB	Histidine biosynthesis bifunctional protein HisB [Includes: Histidinol-phosphatase (EC 3.1.3.15); Imidazoleglycerol-phosphate dehydratase (IGPD) (EC 4.2.1.19)]	1.01295	4.87237e-06	0.642528	0.000859934	-0.0883934	0.611441	0.00457901	0.977354
Cj1600	hisH2	Imidazole glycerol phosphate synthase subunit HisH 2 (EC 4.3.2.10) (IGP synthase glutaminase subunit 2) (EC 3.5.1.2) (IGP synthase subunit HisH 2) (ImGP synthase subunit HisH 2) (IGPS subunit HisH 2)	0.528792	0.0121955	-0.264142	0.282166	-0.886217	0.00128048	-0.493173	0.0267209
Cj1601	hisA	1-(5-phosphoribosyl)-5-[(5-phosphoribosylamino)methylideneamino] imidazole-4-carboxamide isomerase (EC 5.3.1.16) (Phosphoribosylformimino-5-aminoimidazole carboxamide ribotide isomerase)	0.623984	0.00045412	-0.316034	0.0715793	-0.762364	0.000184176	-0.413421	0.0119285
Cj1602		HTH HARE-type domain-containing protein	0.884296	4.1687e-05	-0.398376	0.065319	-0.742326	0.00124834	-0.275055	0.129651
Cj1603	hisF1	Imidazole glycerol phosphate synthase subunit hisF1 (EC 4.3.2.10) (IGP synthase cyclase subunit) (IGP synthase subunit hisF1) (ImGP synthase subunit hisF1) (IGPS subunit hisF1)	0.716255	0.00262943	-0.248196	0.365484	-0.789197	0.00642823	-0.677144	0.00997503
Cj1604	hisI	Histidine biosynthesis bifunctional protein HisIE [Includes: Phosphoribosyl-AMP cyclohydrolase (PRA-CH) (EC 3.5.4.19); Phosphoribosyl-ATP pyrophosphatase (PRA-PH) (EC 3.6.1.31)]	0.615958	1.13384e-05	-0.379174	0.00274283	-0.919958	2.98154e-07	-0.794845	9.01438e-07
Cj1605c	dapD	2,3,4,5-tetrahydropyridine-2,6-dicarboxylate N-succinyltransferase (EC 2.3.1.117) (Tetrahydrodipicolinate N-succinyltransferase) (THDP succinyltransferase) (THP succinyltransferase) (Tetrahydropicolinate succinylase)	0.148515	0.395152	0.777828	0.000123721	0.267709	0.107695	0.608002	0.000932643
Cj1606c	mrp	Iron-sulfur cluster carrier protein	-0.371665	0.030683	1.27849	1.53942e-07	0.53655	0.00216937	0.512361	0.00255967
Cj1607	ispDF	Bifunctional enzyme IspD/IspF [Includes: 2-C-methyl-D-erythritol 4-phosphate cytidylyltransferase (EC 2.7.7.60) (4-diphosphocytidyl-2C-methyl-D-erythritol synthase) (MEP cytidylyltransferase) (MCT); 2-C-methyl-D-erythritol 2,4-cyclodiphosphate synthase (MECDP-synthase) (MECPP-synthase) (MECPS) (EC 4.6.1.12)]	-1.085	5.5508e-07	-0.652049	0.000134764	0.0935167	0.507844	-0.468489	0.00231827
Cj1608		Putative two-component regulator	-1.50288	0.0360847	-1.59461	0.0641834	-0.470229	0.464392	0.335525	0.541825
Cj1609		Putative sulfate adenylyltransferase (EC 2.7.7.4)	-0.602339	0.0915276	-1.26872	0.00364169	-1.00832	0.00881137	-0.819138	0.0214512
Cj1610	pgpA	Phosphatidylglycerophosphatase A (EC 3.1.3.27) (Phosphatidylglycerolphosphate phosphatase A)	0.0800098	0.840707	-0.900849	0.0446437	-0.995534	0.017814	-0.772017	0.041371
Cj1611	rpsT	30S ribosomal protein S20	-0.166692	0.652551	-0.657449	0.065319	0.958485	0.00684632	1.06625	0.00339925
Cj1612	prfA	Peptide chain release factor 1 (RF-1)	-0.329491	0.45682	-0.662339	0.116805	1.1225	0.0105177	0.851607	0.0440413
Cj1613c		Putative pyridoxamine 5'-phosphate oxidase	-1.29097	1.34759e-06	0.865348	6.53776e-05	0.376379	0.0362395	-0.251504	0.149406
Cj1614	chuA	Haemin uptake system outer membrane receptor	-3.24846	1.07762e-08	-0.595249	0.0206679	-1.45215	1.4167e-05	-2.13272	2.42975e-07
Cj1615	chuB	Putative haemin uptake system permease protein	-0.672554	0.277069	-1.12571	0.134199	-0.779484	0.225569	-0.879646	0.146857
Cj1616	chuC	Putative haemin uptake system ATP-binding protein	-1.16162	0.355379	-0.487628	0.707407	-0.749947	0.540681	-0.0138509	0.989389
Cj1617	chuD	Putative haemin uptake system periplasmic haemin-binding protein	-2.45086	8.54032e-05	-0.249386	0.573032	-2.98386	5.32998e-05	-2.68292	5.56851e-05
Cj1618c		Putative radical SAM domain protein	-0.105008	0.675218	-0.255158	0.345247	0.340416	0.134647	-0.680335	0.00820958
Cj1619	kgtP	Alpha-ketoglutarate permease	-0.595591	0.190137	-1.85236	0.000117421	-2.08842	4.37646e-05	-2.13923	3.63333e-05
Cj1620c	mutY	Adenine DNA glycosylase (EC 3.2.2.31)	0.386342	0.289399	-0.514115	0.205105	1.09365	0.00328295	0.448159	0.186386
Cj1621		Putative periplasmic protein	-0.95211	0.0835329	0.135717	0.808251	-0.500893	0.346919	0.790153	0.0880155
Cj1622	ribD	Riboflavin-specific deaminase/reductase (EC 3.5.4.-)	-1.6328	0.00771106	0.126123	0.820285	1.09128	0.0170049	0.726729	0.0967737
Cj1623		Putative membrane protein	-1.694	8.21651e-05	-2.08578	0.000120431	-0.016619	0.956401	0.0636116	0.827296
Cj1624c	sdaA	L-serine dehydratase (EC 4.3.1.17)	0.261109	0.46674	0.127797	0.694393	-0.771647	0.0175856	-0.379531	0.229745
Cj1625c	sdaC	Amino acid transporter	-0.0197236	0.953098	-0.48517	0.0723027	-1.04667	0.00075125	-0.79859	0.00637554
Cj1626c		Putative periplasmic protein	-0.275694	0.225196	1.59638	5.80563e-07	1.81595	3.35657e-07	1.14051	5.56851e-05
Cj1627c		DUF4261 domain-containing protein	-0.0496079	0.805658	0.169397	0.358267	0.144978	0.409103	-0.258393	0.136678
Cj1628	exbB2	Putative exbB/tolQ family transport protein	-2.71738	1.23383e-06	-0.775904	0.028324	-1.6976	9.3612e-05	-2.36428	3.68954e-06
Cj1630	tonB2	Protein TonB	-2.70044	9.70298e-06	-2.22414	0.000206597	-2.9802	1.33908e-05	-2.21162	4.12808e-05
Cj1631c		Uncharacterized protein	-1.36033	4.17828e-06	0.944661	0.000118819	0.0582069	0.784238	0.0249062	0.908017
Cj1633		Putative ATP-binding protein	0.197551	0.352139	0.106572	0.644483	0.495309	0.0191147	0.311106	0.120306
Cj1634c	aroC	Chorismate synthase (CS) (EC 4.2.3.5) (5-enolpyruvylshikimate-3-phosphate phospholyase)	0.780287	0.00033088	-0.0163183	0.945244	-0.297319	0.164168	-0.514162	0.0170726
Cj1635c	rnc	Ribonuclease 3 (EC 3.1.26.3) (Ribonuclease III) (RNase III)	-0.128941	0.619985	-0.695519	0.0251755	-0.587565	0.032595	-0.533945	0.0366772
Cj1636c	rnhA	Ribonuclease HI (RNase HI) (EC 3.1.26.4)	0.277265	0.439404	-0.934041	0.0461071	-1.13613	0.0124507	-0.481412	0.192186
Cj1637c		Putative periplasmic protein	-0.961915	0.0661465	-0.504556	0.354402	1.14272	0.0154085	2.53252	2.30945e-05
Cj1638	dnaG	DNA primase (EC 2.7.7.101)	-0.550554	0.00437209	-1.2987	8.72257e-06	0.21943	0.199209	-0.35686	0.0417081
Cj1639		NifU protein homolog	-0.396266	0.204242	0.183363	0.55787	-0.770068	0.0175219	-0.288337	0.324463
Cj1640		Uncharacterized protein	-0.384548	0.509203	-1.46104	0.0520188	-0.0446315	0.938168	0.437621	0.378807
Cj1641	murE	UDP-N-acetylmuramoyl-L-alanyl-D-glutamate--2,6-diaminopimelate ligase (EC 6.3.2.13) (Meso-A2pm-adding enzyme) (Meso-diaminopimelate-adding enzyme) (UDP-MurNAc-L-Ala-D-Glu:meso-diaminopimelate ligase) (UDP-MurNAc-tripeptide synthetase) (UDP-N-acetylmuramyl-tripeptide synthetase)	0.193548	0.296969	0.0182346	0.925878	-0.350984	0.0502139	-0.669922	0.000826626
Cj1642		Nucleoid-associated protein Cj1642	0.39874	0.136443	0.313864	0.297946	-0.189454	0.523485	0.127214	0.645322
Cj1643		Putative periplasmic protein	-0.0827386	0.68363	-0.234993	0.197751	-1.06643	1.30355e-05	-0.808392	0.000175425
Cj1644	ispA	Geranyltranstransferase (EC 2.5.1.10)	0.195598	0.334405	-1.15899	0.000107783	-1.02126	0.000139306	-0.727879	0.00148122
Cj1645	tkt	Transketolase (EC 2.2.1.1)	0.168504	0.305572	-1.25906	4.1898e-07	-1.19702	6.2898e-07	-0.98283	4.32686e-06
Cj1646	iamB	Putative ABC transport system permease	0.467613	0.00892786	-1.49702	6.60341e-06	-0.618884	0.00335246	-0.333559	0.0622395
Cj1647	iamA	Putative ABC transport system ATP-binding protein	1.09075	5.143e-06	-0.431572	0.0715793	-0.201588	0.337253	-0.128111	0.516682
Cj1648		Putative ABC transport system periplasmic substrate-binding protein	-0.29931	0.324524	-0.625344	0.0708576	-0.450719	0.14156	-0.522739	0.0783226
Cj1649		Putative lipoprotein	-1.21203	0.0874096	-1.09429	0.168425	-0.582869	0.387094	-0.0843721	0.892182
Cj1650		Uncharacterized protein	1.46224	8.79712e-07	-0.432065	0.031299	2.26583	2.16815e-09	1.25039	3.35954e-06
Cj1651c	map	Methionine aminopeptidase (MAP) (MetAP) (EC 3.4.11.18) (Peptidase M)	0.591832	0.00880463	-0.173174	0.477307	-0.123398	0.580719	0.157346	0.452504
Cj1652c	murI	Glutamate racemase (EC 5.1.1.3)	0.590086	0.0129772	0.533198	0.038391	0.756887	0.00246326	0.840007	0.000718347
Cj1653c		Putative lipoprotein	0.623434	0.0874096	0.248456	0.56617	-0.366932	0.387094	0.652222	0.0673117
Cj1654c	nhaA1	Na(+)/H(+) antiporter NhaA 1 (Sodium/proton antiporter NhaA 1)	0.505121	0.00775756	0.957004	2.07222e-05	0.0448567	0.810122	0.426151	0.0167077
Cj1655c	nhaA2	Na(+)/H(+) antiporter NhaA 2 (Sodium/proton antiporter NhaA 2)	0.166641	0.516285	1.252	2.9876e-05	1.38857	1.19201e-05	1.20882	5.34477e-05
Cj1656c		Uncharacterized protein	-0.740257	0.0152993	-0.919611	0.00408544	0.997903	0.001708	0.281542	0.311583
Cj1658		Putative iron permease	-2.54824	5.8232e-09	0.318445	0.165919	-1.39799	6.99524e-06	-1.11951	7.91762e-05
Cj1659	p19	Periplasmic protein p19	-2.07409	1.36292e-08	1.65049	2.9576e-07	-1.07698	3.13776e-05	-0.408061	0.0506495
Cj1660		Putative integral membrane protein	-0.693009	0.0192166	0.452409	0.103997	-0.778039	0.0120756	-0.790862	0.00799516
Cj1661		Possible ABC transport system permease	-1.92312	1.38266e-07	-0.467235	0.035836	-1.59847	1.79782e-06	-1.33726	4.32686e-06
Cj1662		Putative integral membrane protein	-1.84726	1.22022e-07	-0.0172901	0.932134	-1.12932	2.46963e-05	-1.02818	3.42869e-05
Cj1663		Putative ABC transport system ATP-binding protein	-2.07918	2.65235e-06	-0.28648	0.319674	-1.63161	5.07298e-05	-1.35799	9.8646e-05
Cj1664		Putative periplasmic thiredoxin	-2.10933	7.70697e-05	-0.141069	0.726571	-1.00099	0.0156147	0.038584	0.911292
Cj1665		Putative lipoprotein thiredoxin	-0.725534	0.0172992	0.366288	0.204252	-0.307074	0.290937	0.0580369	0.837631
Cj1666c		Putative periplasmic protein	1.47511	0.00236189	0.890948	0.0275335	-0.52457	0.179504	-1.18567	0.00454794
Cj1668c		Putative periplasmic protein	-1.40762	0.0018185	-1.74145	0.00185876	-0.0357236	0.921879	0.292458	0.371941
Cj1669c		Putative ATP-dependent DNA ligase (EC 6.5.1.1)	-0.427996	0.0471219	-1.69712	1.5256e-05	-0.720699	0.00402751	-0.335004	0.103644
Cj1670c	cgpA	Putative periplasmic protein	-0.485901	0.311981	-0.595365	0.281238	-0.535603	0.282565	0.666074	0.103568
Cj1672c	eno	Enolase (EC 4.2.1.11) (2-phospho-D-glycerate hydro-lyase) (2-phosphoglycerate dehydratase)	-0.245355	0.111444	-0.0466944	0.754941	-0.663431	0.000150295	-0.182744	0.204438
Cj1673c	recA	Protein RecA (Recombinase A)	-0.00854379	0.949891	0.368766	0.00267222	0.251864	0.0310412	0.226562	0.0509492
Cj1674	mqnD	1,4-dihydroxy-6-naphtoate synthase (EC 4.1.-.-) (Menaquinone biosynthetic enzyme MqnD)	-0.986145	1.58932e-06	-1.48271	2.98701e-08	-0.728466	4.72403e-05	-0.923647	3.04853e-06
Cj1675	fliQ	Flagellar biosynthetic protein FliQ	-0.627197	0.108947	-1.33476	0.0114694	-2.73568	9.3612e-05	-1.06647	0.0124811
Cj1676	murB	UDP-N-acetylenolpyruvoylglucosamine reductase (EC 1.3.1.98) (UDP-N-acetylmuramate dehydrogenase)	0.445423	0.00954336	-1.16764	3.86615e-05	0.129825	0.448762	-0.34303	0.0476908
Cj1679		Uncharacterized protein	-0.0953498	0.904109	1.34188	0.0521427	-0.646286	0.407973	-1.51418	0.065449
Cj1680c		Putative periplasmic protein	-1.38836	0.00853091	-1.03035	0.0690355	-0.256611	0.569817	0.716635	0.0630435
Cj1681c	cysQ	CysQ protein homolog	-0.54536	0.0338731	-1.47437	0.000129475	-0.558056	0.0325129	-0.880077	0.00171444
Cj1682c	gltA	Citrate synthase	-0.39825	0.446977	-0.910803	0.0472036	-1.41047	0.0043046	-1.05507	0.0272144
Cj1684c		Putative transmembrane transport protein	0.699835	0.000161269	-0.392541	0.0294954	-0.329817	0.0454172	-0.62105	0.000723757
Cj1685c	bioB	Biotin synthase (EC 2.8.1.6)	1.3449	1.51448e-07	0.955837	1.378e-05	-0.764739	0.000508655	-0.557955	0.00344254
Cj1686c	topA	DNA topoisomerase 1 (EC 5.6.2.1) (DNA topoisomerase I) (Omega-protein) (Relaxing enzyme) (Swivelase) (Untwisting enzyme)	0.994507	7.53333e-06	1.35146	6.86042e-08	0.0636917	0.695548	-0.0227902	0.890169
Cj1687		Putative efflux protein	-1.03325	0.00017903	-0.600501	0.0211337	-0.94539	0.000653769	-1.08504	0.000114567
Cj1688c	secY	Protein translocase subunit SecY	0.818856	0.0249231	0.19402	0.545096	0.413748	0.20229	0.675889	0.0445504
Cj1689c	rp10	50S ribosomal protein L15	0.322483	0.210934	0.874291	0.00195968	-0.185292	0.485939	0.33008	0.176841
Cj1690c	rpsE	30S ribosomal protein S5	0.381985	0.174497	0.73435	0.0130335	0.364848	0.186928	0.78272	0.00563883
Cj1691c	rplR	50S ribosomal protein L18	0.299354	0.428139	0.659052	0.0904652	0.620969	0.0853783	1.15917	0.00183159
Cj1692c	rplF	50S ribosomal protein L6	0.426212	0.177818	1.66088	1.73884e-05	0.757626	0.0160854	1.42657	9.8646e-05
Cj1693c	rpsH	30S ribosomal protein S8	0.501521	0.0999175	1.47658	5.26263e-05	0.723245	0.0182309	1.32919	0.000123262
Cj1694c	rpsZ	30S ribosomal protein S14 type Z	0.479438	0.518119	1.98435	0.0058778	-0.893266	0.259539	2.06105	0.00250242
Cj1695c	rplE	50S ribosomal protein L5	0.624671	0.100745	1.03137	0.0106185	0.942528	0.0142177	1.63934	0.000134797
Cj1696c	rplX	50S ribosomal protein L24	0.305246	0.490735	0.566194	0.218835	-0.0813408	0.866742	1.84731	5.7797e-05
Cj1697c	rplN	50S ribosomal protein L14	0.287459	0.449394	1.41952	0.000534561	0.584169	0.10746	1.60436	7.91762e-05
Cj1698c	rpsQ	30S ribosomal protein S17	-0.176967	0.755279	1.17369	0.022734	0.83806	0.082269	2.35008	1.53705e-05
Cj1700c	rplP	50S ribosomal protein L16	0.246029	0.509203	1.32086	0.000859934	1.23143	0.00111941	1.76059	2.24186e-05
Cj1701c	rpsC	30S ribosomal protein S3	0.521559	0.0880063	1.30511	0.000217326	1.25946	0.000250603	1.53985	2.99117e-05
Cj1702c	rplV	50S ribosomal protein L22	0.264992	0.490735	1.54942	0.00022473	0.950645	0.0106942	1.63713	6.78751e-05
Cj1703c	rpsS	30S ribosomal protein S19	-0.191291	0.69909	1.39331	0.00277124	0.378866	0.396139	1.61049	0.000297821
Cj1704c	rplB	50S ribosomal protein L2	0.287794	0.469571	1.60857	0.00021123	1.33097	0.00130908	1.75358	0.000111572
Cj1705c	rplW	50S ribosomal protein L23	-0.0459027	0.945118	1.8748	0.00161516	1.116	0.0425253	2.33622	7.68791e-05
Cj1706c	rplD	50S ribosomal protein L4	0.628534	0.336934	2.00444	0.00277124	2.44933	0.000317902	2.47443	0.000230647
Cj1707c	rplC	50S ribosomal protein L3	0.464155	0.353789	1.77285	0.000875214	2.30976	6.00591e-05	2.25822	7.51683e-05
Cj1708c	rpsJ	30S ribosomal protein S10	0.4201	0.187257	1.39358	0.000129475	0.795577	0.0121322	1.0216	0.00211499
Cj1709c		Pseudouridine synthase (EC 5.4.99.-)	-0.334341	0.48938	-1.51192	0.0182588	0.502271	0.25598	0.205962	0.643317
Cj1710c	rnj	Ribonuclease J (RNase J) (EC 3.1.-.-)	-0.318004	0.505623	-1.48812	0.00767125	0.873408	0.0491829	0.497857	0.249226
Cj1711c	rsmA	Ribosomal RNA small subunit methyltransferase A (EC 2.1.1.182) (16S rRNA (adenine(1518)-N(6)/adenine(1519)-N(6))-dimethyltransferase) (16S rRNA dimethyladenosine transferase) (16S rRNA dimethylase) (S-adenosylmethionine-6-N', N'-adenosyl(rRNA) dimethyltransferase)	-0.0278413	0.955882	0.488539	0.282166	3.17449	1.4572e-06	2.13917	8.27705e-05
Cj1712		PNP_UDP_1 domain-containing protein	-0.276501	0.410759	-0.920166	0.0303375	0.910195	0.00460847	-0.000287434	0.999137
Cj1713	rlmN	Dual-specificity RNA methyltransferase RlmN (EC 2.1.1.192) (23S rRNA (adenine(2503)-C(2))-methyltransferase) (23S rRNA m2A2503 methyltransferase) (Ribosomal RNA large subunit methyltransferase N) (tRNA (adenine(37)-C(2))-methyltransferase) (tRNA m2A37 methyltransferase)	0.136113	0.588245	-1.47661	0.000269938	-0.0425014	0.872084	-0.467698	0.0671181
Cj1715		Putative acetyltransferase	-0.794982	0.0155406	0.106354	0.744804	0.142077	0.636354	-0.379183	0.197761
Cj1716c	leuD	3-isopropylmalate dehydratase small subunit (EC 4.2.1.33) (Alpha-IPM isomerase) (IPMI) (Isopropylmalate isomerase)	0.589208	0.072578	2.75432	1.97723e-08	1.82646	6.27477e-06	1.97204	1.69748e-06
Cj1717c	leuC	3-isopropylmalate dehydratase large subunit (EC 4.2.1.33) (Alpha-IPM isomerase) (IPMI) (Isopropylmalate isomerase)	0.526289	0.274357	4.03164	5.76743e-09	2.68598	2.61791e-06	3.06794	2.95853e-07
Cj1718c	leuB	3-isopropylmalate dehydrogenase (EC 1.1.1.85) (3-IPM-DH) (Beta-IPM dehydrogenase) (IMDH)	-0.333318	0.567477	4.1086	1.08626e-08	2.97016	1.4572e-06	3.16295	4.55444e-07
Cj1719c	leuA	2-isopropylmalate synthase (EC 2.3.3.13) (Alpha-IPM synthase) (Alpha-isopropylmalate synthase)	-1.48736	0.000439048	2.30578	3.7894e-07	1.82732	8.87434e-06	1.18359	0.000667278
Cj1720		Uncharacterized protein	-0.41092	0.00653484	-0.248353	0.0715564	0.474722	0.00183719	0.216877	0.11126
Cj1721c		Putative outer membrane protein	-0.448053	0.427105	1.12382	0.0293639	0.927598	0.056583	-3.05022	0.00021409
Cj1724c	queF	NADPH-dependent 7-cyano-7-deazaguanine reductase (EC 1.7.1.13) (7-cyano-7-carbaguanine reductase) (NADPH-dependent nitrile oxidoreductase) (PreQ(0) reductase)	-0.16464	0.45682	0.373699	0.095624	0.660253	0.00285636	0.39996	0.0476458
Cj1725		Putative periplasmic protein	0.22856	0.461422	1.68111	9.06005e-06	0.168071	0.553746	-0.317	0.253569
Cj1726c	metAA	Homoserine O-acetyltransferase (HAT) (EC 2.3.1.31) (Homoserine transacetylase) (HTA)	2.37368	4.12783e-09	3.11756	4.88828e-11	0.519947	0.0310412	0.612424	0.00938482
Cj1727c	metB	Putative O-acetylhomoserine (Thiol)-lyase (EC 2.5.1.49)	1.80534	8.25459e-06	2.04119	1.15849e-06	0.31836	0.30422	0.163871	0.59291
Cj1728c		Small hydrophobic protein	0.691977	0.0262437	-0.361969	0.351499	2.19467	3.0259e-07	1.21232	0.000280304
Cj1729c	flgE2	Flagellar hook protein FlgE	1.38598	1.19309e-08	1.80775	1.17118e-10	3.24754	8.58166e-14	2.37218	6.51321e-12
Cj1731c	ruvC	Crossover junction endodeoxyribonuclease RuvC (EC 3.1.21.10) (Holliday junction nuclease RuvC) (Holliday junction resolvase RuvC)	1.05113	0.00102392	0.602434	0.0462787	1.24201	0.00018134	1.45255	3.42869e-05
