# Supplementary material for: Temporal dynamics of gene expression during the development of Campylobacter jejuni biofilms
Source: Microb Genom. 2025 May 6;11(5):001387. doi: 10.1099/mgen.0.001387 (PMC12056249; doi:10.1099/mgen.0.001387)
Supplement: Uncited Supplementary Data Sheet 2. [file mgen-11-01387-s003.xlsx]

## Sheet: Venn_common_DEG
A list of common differentially expressed genes between different biofilm timepoints. The listed genes have an absolute log2-fold change of > 1 and an adjusted p-value of < 0.05
16 h and 24 h biofilm	16 h and 48 h biofilm	16 h and 72 h biofilm	24 h and 48 h biofilm	24 h and 72 h biofilm	48 h and 72 h biofim	16 h, 24 h and 48 h biofilm	16 h, 24 h and 72 h biofilm	16 h, 48 h and 72 h biofilm	24 h, 48 h and 72 h biofilm	16 h, 24 h, 48 h and 72 h biofilm
Cj0029	Cj0075c	Cj0002	Cj0031	Cj0001	Cj0004c	Cj0054c	Cj0025c	Cj0175c	Cj0021c	Cj0025c
Cj0045c	Cj0076c	Cj0008	Cj0079c	Cj0094	Cj0005c	Cj0087	Cj0040	Cj0408	Cj0037c	Cj0040
Cj0053c	Cj0368c	Cj0044c	Cj0104	Cj0120	Cj0014c	Cj0200c	Cj0239c	Cj0456c	Cj0041	Cj0239c
Cj0056c	Cj0416	Cj0331c	Cj0125c	Cj0148c	Cj0034c	Cj0263	Cj0240c	Cj0547	Cj0042	Cj0240c
Cj0088	Cj0830	Cj0481	Cj0135	Cj0183	Cj0035c	Cj0303c	Cj0265c	Cj0698	Cj0077c	Cj0265c
Cj0145	Cj1250	Cj0724	Cj0167c	Cj0236c	Cj0043	Cj0449c	Cj0289c	Cj0728	Cj0078c	Cj0289c
Cj0146c	Cj1394	Cj0963	Cj0182	Cj0340	Cj0068	Cj0483	Cj0358	Cj0736	Cj0082	Cj0358
Cj0169	Cj1489c	Cj1176c	Cj0203	Cj0474	Cj0070c	Cj0486	Cj0437	Cj0873c	Cj0122	Cj0437
Cj0229	Cj1517	Cj1428c	Cj0319	Cj0628	Cj0081	Cj0915	Cj0438	Cj1202	Cj0173c	Cj0438
Cj0264c	Cj1622	Cj1464	Cj0429c	Cj0707	Cj0154c	Cj1339c	Cj0439	Cj1225	Cj0174c	Cj0439
Cj0297c		Cj1488c	Cj0484	Cj0899c	Cj0155c	Cj1353	Cj0613	Cj1338c	Cj0198c	Cj0613
Cj0298c		Cj1510c	Cj0485	Cj0952c	Cj0190c	Cj1387c	Cj0614	Cj1354	Cj0247c	Cj0614
Cj0354c		Cj1666c	Cj0490	Cj0960c	Cj0194	Cj1460	Cj0615	Cj1392	Cj0269c	Cj0615
Cj0365c		Cj1687	Cj0578c	Cj0965c	Cj0225	Cj1659	Cj0671	Cj1439c	Cj0282c	Cj0671
Cj0435			Cj0643	Cj1040c	Cj0227		Cj0687c	Cj1465	Cj0312	Cj0687c
Cj0465c			Cj0810	Cj1184c	Cj0243c		Cj0697	Cj1509c	Cj0334	Cj0697
Cj0466			Cj0832c	Cj1293	Cj0294		Cj0758	Cj1538c	Cj0336c	Cj0758
Cj0509c			Cj0884	Cj1324	Cj0295		Cj0814	Cj1614	Cj0363c	Cj0814
Cj0618			Cj0953c	Cj1355	Cj0308c		Cj0859c	Cj1617	Cj0369c	Cj0859c
Cj0713			Cj0958c	Cj1427c	Cj0310c		Cj0864	Cj1628	Cj0391c	Cj0864
Cj0720c			Cj0975	Cj1483c	Cj0393c		Cj0874c	Cj1650	Cj0442	Cj0874c
Cj0722c			Cj1146c	Cj1492c	Cj0424		Cj0909	Cj1658	Cj0443	Cj0909
Cj0723c			Cj1183c	Cj1692c	Cj0428		Cj1025c	Cj1661	Cj0470	Cj1025c
Cj0735			Cj1190c	Cj1693c	Cj0492		Cj1026c	Cj1662	Cj0473	Cj1026c
Cj0757			Cj1192	Cj1694c	Cj0512		Cj1185c	Cj1663	Cj0493	Cj1185c
Cj0779			Cj1254	Cj1695c	Cj0526c		Cj1201	Cj1731c	Cj0528c	Cj1201
Cj0780			Cj1495c	Cj1697c	Cj0529c		Cj1223c		Cj0551	Cj1223c
Cj0876c			Cj1530	Cj1698c	Cj0553		Cj1255		Cj0555	Cj1255
Cj0878			Cj1566c	Cj1702c	Cj0554		Cj1258		Cj0561c	Cj1258
Cj0912c			Cj1567c	Cj1703c	Cj0556		Cj1260c		Cj0570	Cj1260c
Cj0947c			Cj1570c	Cj1708c	Cj0558c		Cj1352		Cj0593c	Cj1352
Cj0967			Cj1644	Cj1721c	Cj0584		Cj1384c		Cj0594c	Cj1384c
Cj0977			Cj1645		Cj0600		Cj1393		Cj0609c	Cj1393
Cj0982c					Cj0641		Cj1630		Cj0680c	Cj1630
Cj0985c					Cj0677		Cj1719c		Cj0685c	Cj1719c
Cj0987c					Cj0679		Cj1729c		Cj0712	Cj1729c
Cj0998c					Cj0691				Cj0714
Cj1001					Cj0693c				Cj0715
Cj1028c					Cj0706				Cj0716
Cj1170c					Cj0711				Cj0731
Cj1203c					Cj0717				Cj0737
Cj1241					Cj0719c				Cj0763c
Cj1357c					Cj0721c				Cj0818
Cj1358c					Cj0725c				Cj0820c
Cj1375					Cj0727				Cj0951c
Cj1382c					Cj0732				Cj1003c
Cj1406c					Cj0759				Cj1024c
Cj1412c					Cj0792				Cj1032
Cj1586					Cj0794				Cj1033
Cj1623					Cj0801				Cj1134
Cj1668c					Cj0815				Cj1148
Cj1726c					Cj0841c				Cj1156
Cj1727c					Cj0887c				Cj1157
					Cj0889c				Cj1169c
					Cj0913c				Cj1182c
					Cj0936				Cj1189c
					Cj0937				Cj1221
					Cj1004				Cj1235
					Cj1009c				Cj1242
					Cj1046c				Cj1369
					Cj1064				Cj1385
					Cj1071				Cj1462
					Cj1080c				Cj1478c
					Cj1082c				Cj1480c
					Cj1136				Cj1514c
					Cj1143				Cj1568c
					Cj1173				Cj1569c
					Cj1174				Cj1583c
					Cj1199				Cj1585c
					Cj1200				Cj1619
					Cj1208				Cj1626c
					Cj1273c				Cj1655c
					Cj1294				Cj1675
					Cj1300				Cj1700c
					Cj1309c				Cj1701c
					Cj1334				Cj1704c
					Cj1337				Cj1705c
					Cj1348c				Cj1706c
					Cj1356c				Cj1707c
					Cj1368				Cj1716c
					Cj1422c				Cj1717c
					Cj1433c				Cj1718c
					Cj1448c
					Cj1463
					Cj1466
					Cj1477c
					Cj1506c
					Cj1533c
					Cj1555c
					Cj1572c
					Cj1582c
					Cj1593
					Cj1637c
					Cj1682c
					Cj1711c
					Cj1728c

## Sheet: Genes_in_clusters
Co-expressed genes grouped into clusters. Genes are organized into eight clusters, labelled C0 to C7.
C0	C1	C2	C3	C4	C5	C6	C7
Cj0003	Cj0006	Cj0016	Cj0004c	Cj0005c	Cj0015c	Cj0007	Cj0033
Cj0010c	Cj0017c	Cj0019c	Cj0024	Cj0013	Cj0026c	Cj0027	Cj0043
Cj0021c	Cj0059c	Cj0020c	Cj0028	Cj0014c	Cj0039c	Cj0029	Cj0058
Cj0031	Cj0063c	Cj0068	Cj0034c	Cj0025c	Cj0094	Cj0041	Cj0062c
Cj0078c	Cj0067	Cj0081	Cj0053c	Cj0035c	Cj0144	Cj0042	Cj0087
Cj0108	Cj0093	Cj0082	Cj0073c	Cj0036	Cj0146c	Cj0044c	Cj0088
Cj0109	Cj0182	Cj0099	Cj0085c	Cj0054c	Cj0194	Cj0055c	Cj0098
Cj0111	Cj0247c	Cj0131	Cj0091	Cj0057	Cj0235c	Cj0056c	Cj0120
Cj0117	Cj0276	Cj0158c	Cj0103	Cj0169	Cj0269c	Cj0066c	Cj0154c
Cj0118	Cj0314	Cj0186c	Cj0129c	Cj0172c	Cj0285c	Cj0070c	Cj0159c
Cj0121	Cj0319	Cj0196c	Cj0204	Cj0175c	Cj0311	Cj0100	Cj0160c
Cj0123c	Cj0333c	Cj0225	Cj0263	Cj0192c	Cj0347	Cj0112	Cj0190c
Cj0136	Cj0336c	Cj0227	Cj0289c	Cj0203	Cj0371	Cj0145	Cj0191c
Cj0137	Cj0355c	Cj0283c	Cj0295	Cj0239c	Cj0391c	Cj0153c	Cj0195
Cj0138	Cj0363c	Cj0294	Cj0296c	Cj0262c	Cj0416	Cj0202c	Cj0208
Cj0141c	Cj0433c	Cj0316	Cj0297c	Cj0279	Cj0417	Cj0229	Cj0237
Cj0142c	Cj0514	Cj0318	Cj0369c	Cj0298c	Cj0442	Cj0252	Cj0243c
Cj0161c	Cj0542	Cj0320	Cj0389	Cj0303c	Cj0443	Cj0273	Cj0244
Cj0174c	Cj0546	Cj0382c	Cj0393c	Cj0307	Cj0447	Cj0286c	Cj0274
Cj0183	Cj0578c	Cj0396c	Cj0402	Cj0343c	Cj0470	Cj0310c	Cj0280
Cj0184c	Cj0593c	Cj0401	Cj0419	Cj0348	Cj0474	Cj0332c	Cj0308c
Cj0188c	Cj0603c	Cj0404	Cj0466	Cj0360	Cj0483	Cj0341c	Cj0309c
Cj0198c	Cj0609c	Cj0436	Cj0511	Cj0383c	Cj0547	Cj0345	Cj0312
Cj0207	Cj0611c	Cj0468	Cj0512	Cj0392c	Cj0548	Cj0418c	Cj0329c
Cj0230c	Cj0626	Cj0469	Cj0529c	Cj0406c	Cj0572	Cj0438	Cj0335
Cj0250c	Cj0652	Cj0479	Cj0543	Cj0407	Cj0573	Cj0439	Cj0338c
Cj0257	Cj0695	Cj0496	Cj0554	Cj0410	Cj0574	Cj0451	Cj0357c
Cj0272	Cj0762c	Cj0498	Cj0558c	Cj0435	Cj0575	Cj0456c	Cj0374
Cj0277	Cj0763c	Cj0508	Cj0613	Cj0440c	Cj0582	Cj0458c	Cj0424
Cj0281c	Cj0774c	Cj0541	Cj0625	Cj0453	Cj0643	Cj0460	Cj0428
Cj0282c	Cj0807	Cj0545	Cj0677	Cj0465c	Cj0700	Cj0473	Cj0429c
Cj0321	Cj0822	Cj0555	Cj0721c	Cj0477	Cj0714	Cj0491	Cj0430
Cj0328c	Cj0824	Cj0556	Cj0729	Cj0478	Cj0716	Cj0492	Cj0437
Cj0353c	Cj0833c	Cj0557c	Cj0732	Cj0506	Cj0771c	Cj0509c	Cj0450c
Cj0358	Cj0843c	Cj0591c	Cj0802	Cj0518	Cj0780	Cj0528c	Cj0452
Cj0361	Cj0846	Cj0592c	Cj0812	Cj0552	Cj0781	Cj0550	Cj0455c
Cj0377	Cj0855	Cj0601c	Cj0845c	Cj0553	Cj0797c	Cj0571	Cj0457c
Cj0381c	Cj0856	Cj0645	Cj0872	Cj0559	Cj0809c	Cj0580c	Cj0495
Cj0390	Cj0944c	Cj0679	Cj0902	Cj0576	Cj0830	Cj0618	Cj0505c
Cj0394c	Cj0953c	Cj0685c	Cj0915	Cj0605	Cj0864	Cj0693c	Cj0525c
Cj0413	Cj0955c	Cj0696	Cj0927	Cj0612c	Cj0899c	Cj0701	Cj0532
Cj0432c	Cj0964	Cj0722c	Cj0930	Cj0619	Cj0901	Cj0709	Cj0540
Cj0464	Cj1005c	Cj0731	Cj0935c	Cj0638c	Cj0962	Cj0717	Cj0560
Cj0500	Cj1006c	Cj0764c	Cj0947c	Cj0662c	Cj1118c	Cj0719c	Cj0583
Cj0504c	Cj1011	Cj0765c	Cj0982c	Cj0688	Cj1182c	Cj0736	Cj0584
Cj0510c	Cj1014c	Cj0766c	Cj0992c	Cj0723c	Cj1220	Cj0741	Cj0600
Cj0516	Cj1016c	Cj0773c	Cj1018c	Cj0725c	Cj1221	Cj0757	Cj0631c
Cj0522	Cj1039	Cj0775c	Cj1044c	Cj0727	Cj1229	Cj0758	Cj0633
Cj0523	Cj1055c	Cj0803	Cj1046c	Cj0728	Cj1230	Cj0759	Cj0641
Cj0577c	Cj1073c	Cj0811	Cj1064	Cj0778	Cj1250	Cj0769c	Cj0668
Cj0585	Cj1091c	Cj0813	Cj1066	Cj0779	Cj1271c	Cj0772c	Cj0671
Cj0586	Cj1113	Cj0818	Cj1082c	Cj0783	Cj1280c	Cj0794	Cj0684
Cj0588	Cj1128c	Cj0828c	Cj1097	Cj0796c	Cj1307	Cj0795c	Cj0687c
Cj0589	Cj1134	Cj0838c	Cj1099	Cj0821	Cj1315c	Cj0815	Cj0691
Cj0590	Cj1135	Cj0912c	Cj1116c	Cj0937	Cj1346c	Cj0859c	Cj0697
Cj0594c	Cj1148	Cj0913c	Cj1119c	Cj0985c	Cj1347c	Cj0863c	Cj0698
Cj0599	Cj1192	Cj0933c	Cj1120c	Cj0987c	Cj1385	Cj0873c	Cj0712
Cj0602c	Cj1235	Cj0934c	Cj1143	Cj0998c	Cj1419c	Cj0878	Cj0735
Cj0622	Cj1245c	Cj0946	Cj1161c	Cj0999c	Cj1424c	Cj0883c	Cj0789
Cj0634	Cj1260c	Cj0950c	Cj1171c	Cj1000	Cj1450	Cj0967	Cj0792
Cj0635	Cj1365c	Cj0981c	Cj1198	Cj1019c	Cj1456c	Cj0977	Cj0800c
Cj0642	Cj1472c	Cj1007c	Cj1215	Cj1020c	Cj1457c	Cj1004	Cj0801
Cj0661c	Cj1551c	Cj1013c	Cj1289	Cj1023c	Cj1458c	Cj1009c	Cj0827
Cj0690c	Cj1610	Cj1015c	Cj1290c	Cj1041c	Cj1464	Cj1025c	Cj0829c
Cj0704	Cj1636c	Cj1017c	Cj1320	Cj1043c	Cj1478c	Cj1026c	Cj0834c
Cj0768c	Cj1644	Cj1022c	Cj1334	Cj1045c	Cj1479c	Cj1027c	Cj0850c
Cj0791c	Cj1645	Cj1068	Cj1368	Cj1058c	Cj1483c	Cj1028c	Cj0865
Cj0819	Cj1647	Cj1081c	Cj1375	Cj1106	Cj1514c	Cj1054c	Cj0887c
Cj0820c	Cj1651c	Cj1093c	Cj1399c	Cj1110c	Cj1552c	Cj1071	Cj0889c
Cj0823		Cj1098	Cj1444c	Cj1121c	Cj1655c	Cj1154c	Cj0904c
Cj0832c		Cj1108	Cj1448c	Cj1131c	Cj1664	Cj1174	Cj0910
Cj0849c		Cj1111c	Cj1519	Cj1132c	Cj1700c	Cj1188c	Cj0936
Cj0857c		Cj1112c	Cj1544c	Cj1153	Cj1701c	Cj1199	Cj0959c
Cj0860		Cj1123c	Cj1555c	Cj1169c	Cj1702c	Cj1200	Cj0960c
Cj0862c		Cj1125c	Cj1574c	Cj1170c	Cj1704c	Cj1204c	Cj0989
Cj0882c		Cj1127c	Cj1576c	Cj1214c	Cj1705c	Cj1208	Cj0990c
Cj0888c		Cj1129c	Cj1586	Cj1224	Cj1706c	Cj1231	Cj0997
Cj0891c		Cj1149c	Cj1598	Cj1228c	Cj1717c	Cj1242	Cj1031
Cj0911		Cj1150c	Cj1624c	Cj1241	Cj1718c	Cj1249	Cj1080c
Cj0922c		Cj1155c	Cj1641	Cj1248	Cj1719c	Cj1255	Cj1087c
Cj0931c		Cj1164c	Cj1643	Cj1256c		Cj1311	Cj1117c
Cj0951c		Cj1213c	Cj1666c	Cj1265c		Cj1353	Cj1146c
Cj0956c		Cj1227c	Cj1685c	Cj1287c		Cj1356c	Cj1168c
Cj0979c		Cj1258	Cj1727c	Cj1300		Cj1357c	Cj1175c
Cj0980		Cj1284		Cj1337		Cj1358c	Cj1185c
Cj0984		Cj1286c		Cj1359		Cj1361c	Cj1186c
Cj0991c		Cj1341c		Cj1364c		Cj1387c	Cj1191c
Cj1003c		Cj1369		Cj1366c		Cj1404	Cj1201
Cj1012c		Cj1370		Cj1380		Cj1411c	Cj1210
Cj1032		Cj1443c		Cj1382c		Cj1413c	Cj1212c
Cj1033		Cj1500		Cj1401c		Cj1425c	Cj1223c
Cj1048c		Cj1501		Cj1406c		Cj1462	Cj1236
Cj1063		Cj1515c		Cj1407c		Cj1463	Cj1247c
Cj1090c		Cj1568c		Cj1441c		Cj1465	Cj1251
Cj1101		Cj1569c		Cj1445c		Cj1466	Cj1264c
Cj1102		Cj1571c		Cj1506c		Cj1497c	Cj1294
Cj1109		Cj1572c		Cj1507c		Cj1498c	Cj1313
Cj1114c		Cj1573c		Cj1508c		Cj1533c	Cj1349c
Cj1157		Cj1589		Cj1516		Cj1553c	Cj1350
Cj1165c		Cj1599		Cj1518		Cj1579c	Cj1362
Cj1166c		Cj1600		Cj1540		Cj1592	Cj1374c
Cj1184c		Cj1601		Cj1545c		Cj1593	Cj1414c
Cj1187c		Cj1602		Cj1577c		Cj1594	Cj1417c
Cj1195c		Cj1603		Cj1578c		Cj1607	Cj1477c
Cj1202		Cj1604		Cj1597		Cj1622	Cj1484c
Cj1205c		Cj1619		Cj1679		Cj1707c	Cj1504c
Cj1226c		Cj1625c		Cj1686c		Cj1711c	Cj1547
Cj1246c		Cj1634c		Cj1726c		Cj1720	Cj1556
Cj1253		Cj1682c				Cj1729c	Cj1560
Cj1269c							Cj1565c
Cj1303							Cj1583c
Cj1343c							Cj1595
Cj1344c							Cj1608
Cj1373							Cj1611
Cj1429c							Cj1612
Cj1455							Cj1623
Cj1471c							Cj1638
Cj1481c							Cj1640
Cj1491c							Cj1652c
Cj1532							Cj1656c
Cj1539c							Cj1668c
Cj1542							Cj1709c
Cj1543							Cj1710c
Cj1609							Cj1728c
Cj1615							Cj1731c
Cj1635c
Cj1646
Cj1648
Cj1676
Cj1688c
Cj1713

## Sheet: TF_regulated_genes
Log2-fold change of genes regulated by FlgR, CmeR, Fur, Per, CosR, RacR
FlgR (Cj1024c)							CmeR (Cj0368c)							Fur (Cj0400)							PerR (Cj0322)							CosR (Cj0355c)							RacR (Cj1261)
Gene ID	Secondary gene name	16 h biofilm log2 FC	24 h biofilm log2 FC	48 h biofilm log2 FC	72 h biofilm log2 FC		Gene ID	Secondary gene name	16 h biofilm log2 FC	24 h biofilm log2 FC	48 h biofilm log2 FC	72 h biofilm log2 FC		Gene ID	Secondary gene name	16 h biofilm log2 FC	24 h biofilm log2 FC	48 h biofilm log2 FC	72 h biofilm log2 FC		Gene ID	Secondary gene name	16 h biofilm log2 FC	24 h biofilm log2 FC	48 h biofilm log2 FC	72 h biofilm log2 FC		Gene ID	Secondary gene name	16 h biofilm log2 FC	24 h biofilm log2 FC	48 h biofilm log2 FC	72 h biofilm log2 FC		Gene ID	Secondary gene name	16 h biofilm log2 FC	24 h biofilm log2 FC	48 h biofilm log2 FC	72 h biofilm log2 FC
Cj1024c	FlgR	0.482502	1.59546	1.6802	1.15816		Cj0035c	Cj0035c	-0.119381	0.263318	-1.51605	-1.0887		Cj1352	ceuB	-2.05478	-2.05175	-1.9547	-2.38274		Cj1537c	acs	-0.870498	0.234916	-0.497433	0.590416		Cj0334	ahpC	-0.95987	2.75669	1.53131	1.10082		Cj0441	acpP	0.0523167	1.28317	0.237623	0.796959
Cj0040	Cj0040	1.67122	1.964	4.37592	2.31374		Cj0040	Cj0040	1.67122	1.964	4.37592	2.31374		Cj1353	ceuC	-1.78792	-1.76223	-1.09779	-0.943408		Cj0334	ahpC	-0.95987	2.75669	1.53131	1.10082		Cj0994c	argF	0.184998	0.30738	-0.115199	0.244006		Cj0334	ahpC	-0.95987	2.75669	1.53131	1.10082
Cj0041	fliK	0.96938	1.03738	3.82647	3.19241		Cj0087	aspA	-2.0519	-2.65887	-1.35465	-1.02725		Cj1354	ceuD	-2.08669	-0.597531	-1.15676	-1.42093		Cj0226	argB	0.895444	0.127521	-0.678887	-1.24582		Cj0640c	aspS	-0.371079	0.615632	0.380414	-0.0896136		Cj0029	ansA	-1.5486	-1.32676	-0.23899	0.108058
Cj0428	Cj0428	0.760832	0.480095	2.89392	2.00116		Cj0088	dcuA	-1.52643	-2.42215	-0.877475	-0.57145		Cj1355	ceuE	-0.12503	2.99983	-0.441287	-1.0267		Cj0227	argD	0.832397	-0.420275	-1.10863	-1.57785		Cj1189c	cetB	1.02499	2.42893	1.03606	1.19343		Cj1023c	asd	0.417523	0.602125	0.284844	0.249778
Cj1026c	Cj1026c	1.35859	1.4591	2.34267	2.08962		Cj0089	Cj0089	0.206292	0.566431	0.385515	0.702084		Cj0175c	cfbpA	-1.63567	-0.279886	-2.60302	-2.09684		Cj1685c	bioB	1.3449	0.955837	-0.764739	-0.557955		Cj0074c	Cj0074c	-0.440027	-0.0503024	-0.656652	-0.415691		Cj0087	aspA	-2.0519	-2.65887	-1.35465	-1.02725
Cj1242	Cj1242	0.32365	2.18387	3.79809	3.54775		Cj0091	Cj0091	0.0630385	0.117291	-0.647849	-0.413692		Cj0174c	cfbpB	-0.980204	-2.16586	-1.88801	-1.79931		Cj0099	birA	0.592211	0.533537	0.450336	0.497451		Cj0170	Cj0170	-0.275467	-0.0326457	0.0499112	-0.269522		Cj0936	atpE	0.349269	0.106497	2.02009	1.31228
Cj1293	pseB	0.39109	1.47517	0.954525	-1.24167		Cj0092	Cj0092	0.35795	-0.0195004	-0.199046	0.233767		Cj0173c	cfbpC	-0.883979	-1.48482	-1.27442	-1.73695		Cj0004c	Cj0004c	-0.298502	-0.322142	-1.89474	-1.4236		Cj0440c	Cj0440c	0.634253	1.33865	-0.0038071	-0.243141		Cj0102	atpF	-0.123894	0.539998	0.517544	0.205218
Cj1650	Cj1650	1.46224	-0.432065	2.26583	1.25039		Cj0119	Cj0119	0.333305	-1.10311	0.630061	0.960313		Cj1586	cgb	2.00529	2.34461	-0.129469	-0.396698		Cj0005c	Cj0005c	-0.731607	-0.39557	-1.2398	-1.17083		Cj0771c	Cj0771c	-1.34363	-0.124717	-0.647679	-0.149742		Cj0104	atpH	0.350528	1.06219	1.17046	0.314508
Cj1338c	flaB	1.05039	0.819229	1.93865	1.17627		Cj0241c	Cj0241c	1.47846	3.69082	1.53588	1.43064		Cj1614	chuA	-3.24846	-0.595249	-1.45215	-2.13272		Cj0011c	Cj0011c	1.29097	0.894979	-0.805503	0.0460232		Cj0772c	Cj0772c	-1.46675	-0.129447	0.37922	0.472538		Cj1490c	ccoN	-1.47865	0.0955474	-0.693431	-0.591736
Cj0547	flaG	-1.70795	0.509372	1.10541	1.39828		Cj0437	mfrA	-3.92296	-4.09126	-2.04551	-2.42361		Cj1615	chuB	-0.672554	-1.12571	-0.779484	-0.879646		Cj0017c	Cj0017c	0.425824	-0.540392	-0.252218	-0.410957		Cj1110c	Cj1110c	0.287178	1.76884	-0.118486	-0.417449		Cj1489c	ccoO	-1.11482	0.354319	-1.10263	-0.534363
Cj0528c	flgB	0.974061	1.2905	3.62296	2.08849		Cj0561c	Cj0561c	-0.776483	-1.52042	-1.40163	-1.70877		Cj1616	chuC	-1.16162	-0.487628	-0.749947	-0.0138509		Cj0018c	Cj0018c	-0.333387	-0.817378	0.386006	1.40139		Cj1419c	Cj1419c	-0.0108777	0.63291	0.369932	0.691154		Cj0079c	cdtA	-0.674351	-1.44738	-1.419	-0.850185
Cj0042	FlgD	0.720474	1.22563	2.96445	2.23936		Cj0583	Cj0583	-0.325576	-0.924855	0.532356	0.970227		Cj1617	chuD	-2.45086	-0.249386	-2.98386	-2.68292		Cj0021c	Cj0021c	-0.964724	-2.03671	-1.67225	-1.66126		Cj1420c	Cj1420c	0.0981582	1.13843	-0.0655379	0.0157401		Cj1586	cgb	2.00529	2.34461	-0.129469	-0.396698
Cj0043	FlgE	0.994944	0.195062	2.12262	1.6308		Cj0628	Cj0628	0.271229	1.60014	0.67007	-3.27799		Cj0009	gltD	0.919609	0.915617	0.256702	0.702853		Cj0034c	Cj0034c	-0.36399	-0.170829	-1.48446	-1.49604		Cj1516	Cj1516	-0.115709	0.84028	-0.891554	-1.15621		Cj1615	chuB	-0.672554	-1.12571	-0.779484	-0.879646
Cj1729c	FlgE2	1.38598	1.80775	3.24754	2.37218		Cj0671	dcuB	-2.20659	-3.89898	-1.35665	-1.12142		Cj0011c	Cj0011c	1.29097	0.894979	-0.805503	0.0460232		Cj0035c	Cj0035c	-0.119381	0.263318	-1.51605	-1.0887		Cj1534c	Cj1534c	-0.445879	1.71247	0.831674	0.638668		Cj1616	chuC	-1.16162	-0.487628	-0.749947	-0.0138509
Cj0698	flgG	1.24656	0.781611	1.58418	1.33976		Cj0854c	Cj0854c	-0.91228	-0.502096	-0.481752	-1.3004		Cj0017c	Cj0017c	0.425824	-0.540392	-0.252218	-0.410957		Cj0044c	Cj0044c	-1.66924	-0.169057	0.702012	1.06439		Cj1626c	Cj1626c	-0.275694	1.59638	1.81595	1.14051		Cj1617	chuD	-2.45086	-0.249386	-2.98386	-2.68292
Cj0697	flgG2	1.69846	1.40602	3.10137	2.41291		Cj1374c	Cj1374c	0.342495	-0.134448	1.30428	0.745191		Cj0018c	Cj0018c	-0.333387	-0.817378	0.386006	1.40139		Cj0045c	Cj0045c	-2.66219	-2.68215	-0.110969	-0.683797		Cj1227c	cprR	0.184127	-0.301529	-0.676531	-0.649642		Cj0034c	Cj0034c	-0.36399	-0.170829	-1.48446	-1.49604
Cj0687c	flgH	1.65913	1.45396	2.63615	2.15156		Cj1424c	Cj1424c	-0.997936	-0.0641556	-0.293495	0.090519		Cj0170	Cj0170	-0.275467	-0.0326457	0.0499112	-0.269522		Cj0100	Cj0100	-0.642654	0.141925	1.07928	0.813375		Cj1260c	dnaJ	1.36065	1.00589	1.02135	1.01503		Cj0037c	Cj0037c	-0.502792	4.98165	1.35788	1.32718
Cj1462	flgI	0.700597	1.45985	2.319	1.86302		Cj1427c	Cj1427c	-0.238806	-1.08124	-0.707962	-1.04373		Cj0172c	Cj0172c	0.355302	1.24113	0.118146	0.183332		Cj0101	Cj0101	0.00788848	0.469547	0.647357	0.315754		Cj0287c	greA	-0.0316198	1.60425	0.509363	0.543733		Cj0040	Cj0040	1.67122	1.964	4.37592	2.31374
Cj1466	flgK	0.135706	0.34386	2.21811	1.64102		Cj1428c	Cj1428c	-1.46972	0.858294	-0.550789	-1.82918		Cj0183	Cj0182	-0.368956	-1.62175	-0.79002	-1.10933		Cj0119	Cj0119	0.333305	-1.10311	0.630061	0.960313		Cj1221	groEL	-0.685159	2.12062	1.60009	1.46621		Cj0045c	Cj0045c	-2.66219	-2.68215	-0.110969	-0.683797
Cj0887c	flgL	0.696969	0.338629	2.58304	1.55115		Cj1429c	Cj1429c	-0.270669	-1.37562	-0.926084	-0.875015		Cj0200c	Cj0200c	-1.30558	1.50437	1.34833	0.420381		Cj0123c	Cj0123c	0.434051	-0.62982	0.0750112	0.297595		Cj0518	htpG	0.868755	1.69892	0.366558	0.584646		Cj0075c	Cj0075c	-1.07239	0.790564	-1.10441	-0.895385
Cj1464	flgM	-1.60869	0.909002	0.413971	1.24769		Cj1430c	Cj1430c	-0.981998	-0.104049	-0.934352	-2.97725		Cj0243c	Cj0243c	0.646282	-0.988364	2.56123	2.66344		Cj0124c	Cj0124c	-0.804238	-0.689595	-1.0563	-0.0179189		Cj1198	luxS	0.451902	0.0400538	-1.01844	-0.973504		Cj0089	Cj0089	0.206292	0.566431	0.385515	0.702084
Cj0548	fliD	-1.17988	0.43493	0.937201	0.808125		Cj1432c	Cj1432c	-0.573924	0.501176	0.23891	-2.65784		Cj0415	Cj0415	0.467844	1.43258	0.196285	0.741861		Cj0125c	Cj0125c	-0.107366	-1.27639	-1.32929	-0.644188		Cj0473	nusG	0.635268	1.41303	2.0797	2.54671		Cj0091	Cj0091	0.0630385	0.117291	-0.647849	-0.413692
							Cj0367c	cmeA	0.320512	2.09922	0.194641	0.412655		Cj0420	Cj0420	0.640521	0.633299	0.0197297	0.350647		Cj0186c	Cj0186c	0.948394	0.137324	-0.757652	-0.534094		Cj0537	oorB	-0.0895739	1.13708	0.805806	0.453736		Cj0092	Cj0092	0.35795	-0.0195004	-0.199046	0.233767
							Cj0366c	cmeB	0.367252	1.02408	-0.767825	0.0450215		Cj0428	Cj0428	0.760832	0.480095	2.89392	2.00116		Cj0200c	Cj0200c	-1.30558	1.50437	1.34833	0.420381		Cj1659	p19	-2.07409	1.65049	-1.07698	-0.408061		Cj0096	Cj0096	-0.0721686	0.487912	0.384918	0.0829223
							Cj0365c	cmeC	1.03401	1.0101	-0.0271985	0.55755		Cj0454c	Cj0454c	-0.637528	-1.56561	-0.760273	-0.298415		Cj0226	argB	0.895444	0.127521	-0.678887	-1.24582		Cj0932c	pckA	0.545913	0.776335	-0.131347	0.252244		Cj0100	Cj0100	-0.642654	0.141925	1.07928	0.813375
							Cj0562	dnaB	-0.325949	-0.537706	0.132316	-0.316695		Cj0555	Cj0555	-0.00438175	-1.01363	-1.69194	-2.08779		Cj0250c	Cj0250c	0.0583773	-1.39448	-0.491484	-0.309049		Cj0543	proS	0.58729	0.361877	-0.590618	-0.411828		Cj0101	Cj0101	0.00788848	0.469547	0.647357	0.315754
														Cj0559	Cj0559	0.43561	1.4465	0.0942984	-0.00762344		Cj0255c	Cj0255c	0.20541	0.0770039	0.741597	0.342287		Cj0918c	prsA	0.097743	0.345269	0.0615532	0.103196		Cj0168c	Cj0168c	0.127463	0.500475	-0.834515	-0.295839
														Cj0560	Cj0560	-0.974277	-1.01399	-0.166711	-0.487466		Cj0378c	Cj0378c	0.75582	0.994174	0.267012	1.02039		Cj0012c	rrc	-0.176296	1.07049	0.631458	0.614865		Cj0173c	cfbpC	-0.883979	-1.48482	-1.27442	-1.73695
														Cj0715	Cj0715	-0.683221	3.1598	1.17574	1.20347		Cj0379c	Cj0379c	0.318269	2.49245	0.167524	0.446681		Cj0169	sodB	1.32717	2.81202	0.803495	0.882438		Cj0174c	cfbpB	-0.980204	-2.16586	-1.88801	-1.79931
														Cj0716	Cj0716	0.230307	2.22437	1.6139	1.77589		Cj0414	Cj0414	0.00270417	2.36197	0.735555	0.606682									Cj0175c	cfbpA	-1.63567	-0.279886	-2.60302	-2.09684
														Cj0818	Cj0818	-0.0932356	-1.70751	-3.54166	-3.32453		Cj0415	Cj0415	0.467844	1.43258	0.196285	0.741861									Cj0183	Cj0182	-0.368956	-1.62175	-0.79002	-1.10933
														Cj0819	Cj0819	-0.0793746	-0.703465	-0.111184	-0.18759		Cj0418c	Cj0418c	-0.84156	0.423497	1.30366	0.896128									Cj0313	Cj0313	0.713654	-0.116055	0.856335	1.22794
														Cj0947c	Cj0947c	1.15675	1.23996	0.43339	0.235177		Cj0424	Cj0424	1.71004	1.66838	4.60128	3.13821									Cj0350	Cj0350	-0.270602	-0.286142	-0.0198788	-0.162693
														Cj0948c	Cj0948c	-0.397446	-0.827263	-0.943639	0.337488		Cj0553	Cj0553	-0.559437	-0.0270781	-1.59317	-1.58973									Cj0357c	Cj0357c	-0.245813	-0.464937	0.00979276	-0.0274487
														Cj0949c	Cj0949c	0.196592	1.00268	0.216774	-0.0569946		Cj0555	Cj0555	-0.00438175	-1.01363	-1.69194	-2.08779									Cj0369c	Cj0369c	-0.973437	-1.15651	-1.71282	-1.64821
														Cj1068	Cj1068	0.193641	-0.727946	-1.00241	-0.760641		Cj0581	Cj0581	0.0219773	0.321853	1.11299	0.362864									Cj0391c	Cj0391c	-0.565249	1.42947	1.29795	1.62879
														Cj1069	Cj1069	0.461335	-1.34472	-0.200429	0.651993		Cj0598	Cj0598	0.939981	0.2121	0.053832	0.660704									Cj0403	Cj0403	0.548212	-0.00819435	0.0366179	0.431873
														Cj1384c	Cj1384c	-2.27471	-3.117	-3.08109	-1.89555		Cj0599	Cj0599	0.580098	-0.393905	0.104632	0.362955									Cj0448c	Cj0448c	-0.490782	-1.13283	-0.375086	-0.244852
														Cj1397	Cj1397	-1.68847	-1.27254	-0.695318	2.33207		Cj0717	Cj0717	-0.916218	0.418769	1.66705	2.52823									Cj0449c	Cj0449c	-2.00819	-1.92055	-1.55093	0.0367914
														Cj1587c	Cj1587c	-0.718918	-0.871217	-0.962615	-1.07097		Cj0719c	Cj0719c	0.223451	0.735672	1.49285	1.11976									Cj0459c	Cj0459c	-0.822791	0.686933	0.170115	1.81629
														Cj1618c	Cj1618c	-0.105008	-0.255158	0.340416	-0.680335		Cj0735	Cj0735	-4.63715	-6.05746	0.751165	0.0134916									Cj0559	Cj0559	0.43561	1.4465	0.0942984	-0.00762344
														Cj1627c	Cj1627c	-0.0496079	0.169397	0.144978	-0.258393		Cj0771c	Cj0771c	-1.34363	-0.124717	-0.647679	-0.149742									Cj0604	Cj0604	-1.36108	-2.10399	-0.873603	-1.45536
														Cj1650	Cj1650	1.46224	-0.432065	2.26583	1.25039		Cj0854c	Cj0854c	-0.91228	-0.502096	-0.481752	-1.3004									Cj0643	Cj0643	0.067007	1.39503	1.12792	0.929888
														Cj1658	Cj1658	-2.54824	0.318445	-1.39799	-1.11951		Cj0859c	Cj0859c	-2.70976	-2.16782	-1.06515	-1.35051									Cj0715	Cj0715	-0.683221	3.1598	1.17574	1.20347
														Cj1660	Cj1660	-0.693009	0.452409	-0.778039	-0.790862		Cj0914c	Cj0914c	1.07471	2.32605	0.352611	1.14994									Cj0716	Cj0716	0.230307	2.22437	1.6139	1.77589
														Cj1661	Cj1661	-1.92312	-0.467235	-1.59847	-1.33726		Cj0916c	Cj0916c	-0.354053	-0.861587	0.182697	1.03505									Cj0717	Cj0717	-0.916218	0.418769	1.66705	2.52823
														Cj1662	Cj1662	-1.84726	-0.0172901	-1.12932	-1.02818		Cj0967	Cj0967	-2.77984	-1.72258	-0.53339	-0.193551									Cj0719c	Cj0719c	0.223451	0.735672	1.49285	1.11976
														Cj1663	Cj1663	-2.07918	-0.28648	-1.63161	-1.35799		Cj0982c	Cj0982c	2.14235	1.44122	-0.546917	-0.527805									Cj0721c	Cj0721c	0.0866655	0.425069	-1.20006	-1.47796
														Cj1664	Cj1664	-2.10933	-0.141069	-1.00099	0.038584		Cj0987c	Cj0987c	1.18713	1.75661	-0.313202	-0.380145									Cj0906c	Cj0906c	0.202506	0.625418	0.382086	0.333667
														Cj1665	Cj1665	-0.725534	0.366288	-0.307074	0.0580369		Cj1025c	Cj1025c	-1.81534	-1.63744	2.55067	1.88812									Cj0910	Cj0909	-1.48277	-2.64727	-0.439411	0.737511
														Cj0718	dnaE	-0.0356923	1.43692	0.342255	0.0456609		Cj1169c	Cj1169c	0.517179	2.61797	-1.28679	-1.65194									Cj0951c	Cj0951c	-0.603281	-1.94077	-1.19887	-1.28099
														Cj1628	exbB2	-2.71738	-0.775904	-1.6976	-2.36428		Cj1241	Cj1241	1.37731	1.8307	0.506376	0.205887									Cj0965c	Cj0965c	-0.551433	-1.09358	0.843618	-1.02673
														Cj1398	feoB	-0.622844	-1.46111	-0.337464	-0.359245		Cj1280c	Cj1280c	0.478406	0.725144	0.682063	0.819464									Cj0977	Cj0977	-2.30967	-1.88111	0.624168	-0.206729
														Cj1339c	flaA	-1.08812	1.5172	1.80055	0.711341		Cj1343c	Cj1343c	0.150682	-1.04298	-0.508945	-0.553007									Cj1026c	Cj1026c	1.35859	1.4591	2.34267	2.08962
														Cj1382c	fldA	1.20694	1.73547	0.707122	0.960368		Cj1344c	Cj1344c	0.70909	-0.563846	0.480839	0.379683									Cj1034c	Cj1034c	-1.45517	0.241664	0.481179	-0.133146
														Cj0820c	fliP	-0.46554	-2.04164	-1.09164	-1.17475		Cj1345c	Cj1345c	-0.300754	0.403067	-0.14068	-0.143635									Cj1161c	Cj1161c	0.739596	0.344609	-0.747339	-0.838777
														Cj0400	fur	-0.490956	0.0374017	-1.04068	-0.420239		Cj1373	Cj1372	0.137289	-1.25799	-0.605302	-0.00163831									Cj1170c	omp50	1.41133	3.68143	0.497169	-0.318448
														Cj0699c	glnA	-0.724826	1.69763	0.670435	0.973841		Cj1387c	Cj1387c	-1.55988	-1.02075	1.13636	0.475058									Cj1189c	cetB	1.02499	2.42893	1.03606	1.19343
														Cj0007	gltB	-0.671287	0.0861223	0.644245	0.681465		Cj1388	Cj1388	-0.288644	1.19832	0.839671	-0.0313283									Cj1190c	Cj1190c	0.482111	1.87767	1.19416	0.905938
														Cj0009	gltD	0.919609	0.915617	0.256702	0.702853		Cj1406c	Cj1406c	2.45357	3.64705	0.534226	0.782073									Cj1191c	Cj1191c	-0.235647	-0.582839	0.285407	0.762175
														Cj1385	katA	-2.089	3.61538	2.86168	2.01403		Cj1422c	Cj1422c	-0.941036	-0.55753	-1.58986	-4.52575									Cj1242	Cj1242	0.32365	2.18387	3.79809	3.54775
														Cj1659	p19	-2.07409	1.65049	-1.07698	-0.408061		Cj1500	Cj1500	1.72003	0.491613	-0.106254	0.19366									Cj1360c	Cj1360c	-0.0608548	1.63025	0.522569	-0.66025
														Cj1067	pgsA	0.65705	-0.0671087	0.0386501	0.260142		Cj1501	Cj1501	1.14954	-0.186236	-0.801678	0.152241									Cj1384c	Cj1384c	-2.27471	-3.117	-3.08109	-1.89555
														Cj1612	prfA	-0.329491	-0.662339	1.1225	0.851607		Cj1542	Cj1542	-0.235562	-0.925816	-0.589048	-0.489243									Cj1491c	Cj1491c	-0.0369227	-0.953304	-0.512356	-0.458595
														Cj0012c	rrc	-0.176296	1.07049	0.631458	0.614865		Cj1555c	Cj1555c	0.436113	0.114085	-1.69972	-1.99204									Cj1492c	Cj1492c	-0.936039	-1.54041	-0.728475	-1.09108
														Cj1630	tonB2	-2.70044	-2.22414	-2.9802	-2.21162		Cj1582c	Cj1582c	0.00735545	-0.0176889	1.29971	1.29145									Cj1493c	Cj1493c	-1.34833	-3.18817	-1.30528	-1.56474
														Cj0146c	trxB	-1.02855	1.37013	0.856433	0.599009		Cj1583c	Cj1583c	-1.1987	-1.63277	1.73593	2.32092									Cj1540	tupA	0.935947	1.45019	0.0412986	0.220805
																					Cj1584c	Cj1584c	-0.0149299	0.651181	0.0357053	-0.123935									Cj1613c	Cj1613c	-1.29097	0.865348	0.376379	-0.251504
																					Cj1587c	Cj1587c	-0.718918	-0.871217	-0.962615	-1.07097									Cj1631c	Cj1631c	-1.36033	0.944661	0.0582069	0.0249062
																					Cj1650	Cj1650	1.46224	-0.432065	2.26583	1.25039									Cj1643	Cj1643	-0.0827386	-0.234993	-1.06643	-0.808392
																					Cj1658	Cj1658	-2.54824	0.318445	-1.39799	-1.11951									Cj1656c	Cj1656c	-0.740257	-0.919611	0.997903	0.281542
																					Cj1661	Cj1661	-1.92312	-0.467235	-1.59847	-1.33726									Cj1658	Cj1658	-2.54824	0.318445	-1.39799	-1.11951
																					Cj1662	Cj1662	-1.84726	-0.0172901	-1.12932	-1.02818									Cj0081	cydA	-0.403555	-0.877703	-1.206	-1.18803
																					Cj0081	cydA	-0.403555	-0.877703	-1.206	-1.18803									Cj0082	cydB	-0.578551	-1.13597	-1.81653	-2.02932
																					Cj0082	cydB	-0.578551	-1.13597	-1.81653	-2.02932									Cj0088	dcuA	-1.52643	-2.42215	-0.877475	-0.57145
																					Cj1260c	dnaJ	1.36065	1.00589	1.02135	1.01503									Cj0671	dcuB	-2.20659	-3.89898	-1.35665	-1.12142
																					Cj0887c	flgL	0.696969	0.338629	2.58304	1.55115									Cj0872	dsbA	0.280858	0.451516	-0.726099	-0.628881
																					Cj0042	FlgD	0.720474	1.22563	2.96445	2.23936									Cj0442	fabF	0.0115253	1.49285	1.09546	1.25432
																					Cj1462	flgI	0.700597	1.45985	2.319	1.86302									Cj0840c	fbp	-0.342138	-0.406866	-0.457715	-0.572852
																					Cj1463	flgJ	0.276203	0.589865	1.78006	2.29302									Cj0354c	fdxB	1.33808	1.19354	-0.584149	0.903783
																					Cj0793	flgS	0.997932	-0.142184	1.09521	0.322578									Cj0887c	flgL	0.696969	0.338629	2.58304	1.55115
																					Cj0041	fliK	0.96938	1.03738	3.82647	3.19241									Cj1382c	fldA	1.20694	1.73547	0.707122	0.960368
																					Cj0699c	glnA	-0.724826	1.69763	0.670435	0.973841									Cj0697	flgG2	1.69846	1.40602	3.10137	2.41291
																					Cj0009	gltD	0.919609	0.915617	0.256702	0.702853									Cj1466	flgK	0.135706	0.34386	2.21811	1.64102
																					Cj1315c	hisH1	-0.757244	0.356904	0.314105	0.139108									Cj0410	frdB	0.299999	0.803247	-0.323969	-0.562993
																					Cj0149c	hom	0.27365	-0.519802	-0.353879	0.32474									Cj0408	frdC	-1.99185	0.0640731	-1.28886	-1.441
																					Cj1385	katA	-2.089	3.61538	2.86168	2.01403									Cj1364c	fumC	0.0741217	0.299578	-0.424839	-0.261081
																					Cj1284	ktrA	0.717524	0.156163	-0.616788	-0.396708									Cj0493	fusA	0.685319	1.0993	1.3079	1.13023
																					Cj1719c	leuA	-1.48736	2.30578	1.82732	1.18359									Cj0699c	glnA	-0.724826	1.69763	0.670435	0.973841
																					Cj1718c	leuB	-0.333318	4.1086	2.97016	3.16295									Cj0007	gltB	-0.671287	0.0861223	0.644245	0.681465
																					Cj1717c	leuC	0.526289	4.03164	2.68598	3.06794									Cj0853c	hemL	0.0423709	0.72011	-0.0662275	-0.0244683
																					Cj1341c	maf6	0.668779	0.379489	-0.307126	-0.0763919									Cj0985c	hipO	1.19219	1.71236	0.170405	-0.148329
																					Cj1170c	omp50	1.41133	3.68143	0.497169	-0.318448									Cj1266c	hydB	0.0635519	1.72554	-0.0848088	-0.0580323
																					Cj1659	p19	-2.07409	1.65049	-1.07698	-0.408061									Cj1265c	hydC	0.367673	1.84097	-0.52529	-0.215736
																					Cj1293	pseB	0.39109	1.47517	0.954525	-1.24167									Cj0623	hypB	-0.212053	1.13034	-0.0577383	-0.161037
																					Cj1294	pseC	0.566209	-0.342263	1.22041	1.08028									Cj0624	hypC	-0.854016	-0.300836	-0.976583	0.712396
																					Cj1502c	putP	0.530616	0.735795	0.270715	1.63237									Cj0625	hypD	0.145124	0.0918744	-0.441525	-0.612473
																					Cj0010c	rnhB	0.23936	-1.82784	-0.44179	-0.991187									Cj0626	hypE	0.723002	0.067877	0.0982715	0.0469225
																					Cj0012c	rrc	-0.176296	1.07049	0.631458	0.614865									Cj0531	icd	-0.720646	0.0963601	-0.443027	-0.614414
																					Cj1278c	trmB	0.403051	0.136076	0.542378	0.823292									Cj1385	katA	-2.089	3.61538	2.86168	2.01403
																					Cj0346	trpD	-1.20878	0.00788439	-0.0130515	-0.916152									Cj0076c	lctP	-1.23722	-0.161069	-1.20568	-0.75957
																					Cj0345	trpE	-1.843	-0.779174	0.37549	-0.350913									Cj0532	mdh	-0.158863	-0.216259	0.107791	0.106984
																					Cj0146c	trxB	-1.02855	1.37013	0.856433	0.599009									Cj1096c	metK	0.693863	1.13028	0.72904	0.902507
																																			Cj0458c	miaB	0.217441	0.518451	0.959279	0.969546
																																			Cj1573c	nuoG	0.25478	-0.241324	-0.986449	-0.330092
																																			Cj1571c	nuoI	-0.159774	-0.973379	-1.8036	-0.885406
																																			Cj1570c	nuoJ	-0.861803	-1.08144	-1.42891	0.382926
																																			Cj1569c	nuoK	-0.447077	-1.2339	-1.69735	-1.52466
																																			Cj1568c	nuoL	-0.362727	-1.0114	-1.79243	-1.23804
																																			Cj1567c	nuoM	-0.933458	-1.16666	-1.87151	-0.159254
																																			Cj0473	nusG	0.635268	1.41303	2.0797	2.54671
																																			Cj0535	oorD	-0.46196	0.572121	-0.371809	0.516387
																																			Cj0298c	panB	1.74101	2.84178	0.728722	0.861235
																																			Cj0297c	panC	1.54439	1.51077	-0.322976	0.110823
																																			Cj0296c	panD	1.44673	0.938196	-0.859351	-0.812068
																																			Cj0922c	peb1c	-0.265849	-0.820614	-0.478239	-0.338483
																																			Cj0289c	peb3	1.80448	2.55286	-2.20966	-2.96678
																																			Cj0596	peb4	-0.197059	0.673929	-0.149119	-0.240284
																																			Cj0316	pheA	0.25697	-0.196326	-0.845417	-0.40209
																																			Cj1359	ppk	-0.109474	1.85906	-0.630772	-0.632769
																																			Cj0068	pspA	0.21928	-0.93583	-1.52635	-1.25431
																																			Cj0615	pstA	-1.16104	-1.93174	-2.59009	-3.12577
																																			Cj0616	pstB	-0.817377	0.828893	0.743207	0.188816
																																			Cj0614	pstC	-1.90635	-2.80493	-3.50501	-4.23017
																																			Cj0613	pstS	-1.8322	-1.21061	-4.4873	-5.12077
																																			Cj0702	purE	0.0802635	-0.141925	-0.172231	-0.0188928
																																			Cj1261	racR	-0.658985	-0.462071	-0.430489	-0.853251
																																			Cj0010c	rnhB	0.23936	-1.82784	-0.44179	-0.991187
																																			Cj0451	rpe	-0.697153	0.0141885	0.577368	0.197795
																																			Cj1707c	rplC	0.464155	1.77285	2.30976	2.25822
																																			Cj1706c	rplD	0.628534	2.00444	2.44933	2.47443
																																			Cj0245	rplT	0.563125	0.627786	1.48696	0.48669
																																			Cj1702c	rplV	0.264992	1.54942	0.950645	1.63713
																																			Cj1705c	rplW	-0.0459027	1.8748	1.116	2.33622
																																			Cj0095	rpmA	-0.0504279	0.840761	0.284169	0.733614
																																			Cj0450c	rpmB	0.41749	-0.0800537	0.583054	0.946998
																																			Cj0961c	rpmH	0.691713	1.12062	-0.841347	1.39018
																																			Cj0244	rpmI	0.1687	-0.266216	0.45235	0.82289
																																			Cj0893c	rpsA	0.261339	-0.118376	0.292401	0.288171
																																			Cj1701c	rpsC	0.521559	1.30511	1.25946	1.53985
																																			Cj1070	rpsF	-0.940728	0.694135	0.303346	-0.617741
																																			Cj1708c	rpsJ	0.4201	1.39358	0.795577	1.0216
																																			Cj1592	rpsM	-1.63601	-0.980738	0.119788	0.699121
																																			Cj0884	rpsO	0.296307	1.1577	1.77735	0.469969
																																			Cj1703c	rpsS	-0.191291	1.39331	0.378866	1.61049
																																			Cj0389	serS	-0.219026	-0.121584	-0.931	-0.727699
																																			Cj1071	ssb	-0.525821	-0.130112	1.05275	1.25458
																																			Cj0533	sucC	-0.771726	1.3981	-0.241654	-0.77626
																																			Cj0534	sucD	-0.0862037	0.83971	-0.314817	0.107727
																																			Cj0293	surE	0.224093	0.269151	0.84923	-0.0717423
																																			Cj1044c	thiH	0.85509	0.952621	-0.61686	-0.412088
																																			Cj1645	tkt	0.168504	-1.25906	-1.19702	-0.98283
																																			Cj0146c	trxB	-1.02855	1.37013	0.856433	0.599009
																																			Cj0470	tuf	0.450328	1.51286	1.45939	1.61825
																																			Cj0086c	ung	-0.346967	-1.3615	-0.42249	-1.0041
																																			Cj1286c	upp	0.413041	-0.0952504	-0.345305	-0.351038
																																			Cj0483	uxaA	-2.36899	2.7897	2.17012	0.916865
